# Supplementary material for: DNA methylation map in circulating leukocytes mirrors subcutaneous adipose tissue methylation pattern: a genome-wide analysis from non-obese and obese patients
Source: Sci Rep. 2017 Feb 17;7:41903. doi: 10.1038/srep41903 (PMC5314866; doi:10.1038/srep41903)
Supplement: Supplementary Data [file srep41903-s1.xls]

## Sheet: README
Supplementary information Title: DNA methylation map in circulating leukocytes mirrors subcutaneous adipose tissue methylation pattern: a genome-wide analysis from non-obese and obese patients Author list: Crujeiras AB*, Diaz-Lagares A, Sandoval J, Milagro FI, Navas-Carretero S, Carreira MC, Gomez A, Hervas D, Monteiro MP, Casanueva FF, Esteller M, Martínez JA* *Corresponding authors; E-mail: ana…

## Sheet: Table S1_Characteristics
				Supplementary table S1. Anthropometric and clinical characteristics of patients
					Non-obese				Obese
				Characteristic	Subcutaneous adipose		Leukocytes		Subcutaneous adipose /Leukocytes		P-value
					Mean	SD	Mean	SD	Mean	SD
				Sex	4/4		5/5		23/22
				Age	67.4	14.4	27.4	8.4	37.4	8.3	<0.001
				BMI (kg/m2)	23.4	1.53	23	1.4	36.2	4.9	<0.001
				Waist circumference (cm)					105.7	13.3
				Fat free mass (kg)					57.2	12.6
				Fat mass (kg)					41.5	10.1
				Fat mas (%)					42.1	7.6
				Glucose (mmol/dl)					5.28	0.85
				Total cholesterol (mmol/l)					4.82	0.85
				HDL-cholesterol (mmol/l)					1.08	0.34
				Triacilglycerides (mmol/l)					8.91	6.14
				Insulin (mmU/l)					11.16	5.84

## Sheet: Table S2_Surgery indications
					Supplementary Table S2. Indication for laparoscopy in non-obese patients
					sample ID	Reason for laparoscopy
					1	Cholelithiasis
					2	Cholelithiasis
					3	Cholelithiasis
					4	Cholelithiasis
					5	Cholelithiasis
					6	Cholelithiasis
					7	Cholelithiasis
					8	Hernia

## Sheet: Table S3_ADIPOSE TISSUE DMCpGs
Supplementary Table S3. List of differentially methylated CpGs (DMGpGs) between obese and non-obese in subcutaneous adipose tissue (n=12,043 DMCpGs sorted by chromosome and nucleotide position). CHR, chromosome; Ob, obese; Nob, non-obese; SD, standard deviation.
TargetID	CHR	Position	Gene name	Gene region	CpG context	Mean Ob	SD Ob	Mean Nob	SD Nob	Difference (Ob-Nob)	p.value	FDR
cg09989996	1	753376				0.651284	0.074796	0.544036	0.0331129	0.107248	6.51684e-05	0.00110898
cg13856810	1	861886	SAMD11	Body	S_Shore	0.478871	0.0860367	0.361168	0.0161505	0.117703	5.30148e-05	0.000948169
cg21830050	1	891193	NOC2L	Body	N_Shelf	0.619471	0.0708216	0.771869	0.0205981	-0.152397	2.32827e-08	6.76069e-06
cg24004483	1	944783			N_Shelf	0.638092	0.0819106	0.806475	0.0597597	-0.168383	1.31315e-05	0.000335489
cg23281018	1	944789			N_Shelf	0.600296	0.0789059	0.743978	0.0711208	-0.143682	0.000383164	0.00423013
cg06712559	1	968395	AGRN	Body	Island	0.176502	0.0811591	0.305559	0.0873735	-0.129056	0.00105294	0.00904185
cg17928920	1	968558	AGRN	Body	Island	0.289102	0.0508174	0.403711	0.0541397	-0.11461	7.63674e-06	0.000225786
cg16318112	1	969254	AGRN	Body	Island	0.272786	0.0833013	0.439174	0.0783889	-0.166389	1.69498e-05	0.000404466
cg09248054	1	969257	AGRN	Body	Island	0.215683	0.079261	0.38476	0.0927832	-0.169077	9.66233e-05	0.00148813
cg27541454	1	975551	AGRN	Body	Island	0.229774	0.0590422	0.335421	0.0529765	-0.105647	7.95571e-05	0.00128713
cg19626656	1	1053027	C1orf159	TSS1500	S_Shore	0.766359	0.0490493	0.871725	0.0242626	-0.105366	1.53666e-06	7.23908e-05
cg25772221	1	1079622				0.377651	0.0687033	0.51994	0.0212297	-0.142289	4.65655e-08	8.79396e-06
cg21778193	1	1098070			Island	0.550866	0.0546098	0.438416	0.0518153	0.11245	1.69498e-05	0.000404466
cg02296931	1	1144658			N_Shore	0.356134	0.0740755	0.518497	0.0875408	-0.162363	0.000236087	0.0029215
cg15924570	1	1144724			N_Shore	0.315488	0.0474628	0.416074	0.0684698	-0.100586	0.000695339	0.00663681
cg12759096	1	1148973	TNFRSF4	Body	N_Shore	0.439386	0.0423676	0.562594	0.0312899	-0.123208	1.62979e-07	1.71363e-05
cg03003335	1	1229351	ACAP3	Body	Island	0.716274	0.071048	0.605848	0.0389933	0.110426	5.30148e-05	0.000948169
cg14793596	1	1290092	MXRA8	Body	Island	0.253025	0.0793782	0.354299	0.0158657	-0.101274	0.00176534	0.0132866
cg07284273	1	1290212	MXRA8	Body	Island	0.372536	0.0413706	0.475198	0.0197824	-0.102662	1.04772e-06	5.55232e-05
cg25063151	1	1290554	MXRA8	Body	Island	0.359738	0.0871026	0.466673	0.0566261	-0.106934	0.000919505	0.00816884
cg05387269	1	1306946			N_Shelf	0.53873	0.0778122	0.697488	0.0204674	-0.158757	4.42372e-07	3.12665e-05
cg11156891	1	1366274			S_Shelf	0.30716	0.0873806	0.195157	0.0534407	0.112004	0.00137005	0.011
cg13798621	1	1396125	ATAD3C	Body	Island	0.348989	0.0445293	0.450244	0.0428074	-0.101256	4.28635e-05	0.000807954
cg13487474	1	1396160	ATAD3C	Body	Island	0.410023	0.0609086	0.529225	0.0395874	-0.119201	5.72755e-06	0.000183112
cg01229567	1	1549818	MIB2;MIB2;MIB2;MIB2;MIB2;MIB2	TSS1500;TSS1500;TSS1500;TSS1500;TSS1500;TSS1500	N_Shore	0.387136	0.0550392	0.491585	0.0472695	-0.10445	3.43886e-05	0.000684869
cg00078456	1	1564422	MIB2;MIB2;MIB2;MIB2;MIB2;MIB2	Body;Body;Body;Body;Body;Body	Island	0.65644	0.0582684	0.798722	0.0293824	-0.142282	4.65655e-08	8.79396e-06
cg05642789	1	1564482	MIB2;MIB2;MIB2;MIB2;MIB2;MIB2	Body;Body;Body;Body;Body;Body	Island	0.720821	0.0509071	0.851403	0.0247791	-0.130582	6.98482e-07	4.24195e-05
cg17122213	1	1564920	MIB2;MIB2;MIB2;MIB2;MIB2;MIB2	Body;Body;Body;Body;Body;Body	Island	0.575271	0.0586097	0.726935	0.0357382	-0.151664	9.31309e-08	1.25289e-05
cg03427058	1	1565025	MIB2;MIB2;MIB2;MIB2;MIB2;MIB2	Body;Body;Body;Body;Body;Body	Island	0.508639	0.0590324	0.660775	0.0367089	-0.152136	4.65655e-08	8.79396e-06
cg23430652	1	1565027	MIB2;MIB2;MIB2;MIB2;MIB2;MIB2	Body;Body;Body;Body;Body;Body	Island	0.50544	0.0386087	0.611055	0.0297398	-0.105615	9.31309e-08	1.25289e-05
cg00297832	1	1565541	MIB2;MIB2;MIB2;MIB2;MIB2;MIB2	Body;Body;Body;Body;Body;Body	Island	0.515741	0.0710372	0.639956	0.0500243	-0.124216	7.95571e-05	0.00128713
cg24368383	1	1565856	MIB2;MIB2;MIB2;MIB2;MIB2;MIB2	Body;Body;Body;Body;Body;3'UTR	Island	0.210191	0.0851021	0.328315	0.0963722	-0.118124	0.00679865	0.0359769
cg20251225	1	1609551	CDK11B;CDK11B;CDK11B;CDK11B;CDK11B;LOC728661;CDK11B	Body;Body;Body;Body;Body;5'UTR;5'UTR	S_Shore	0.509085	0.040015	0.609943	0.0365322	-0.100859	7.63674e-06	0.000225786
cg06219660	1	1695509	NADK	Body	S_Shelf	0.572162	0.0403928	0.672746	0.0362054	-0.100584	1.04772e-06	5.55232e-05
cg00992048	1	1695585	NADK	Body	S_Shelf	0.52115	0.0450789	0.631814	0.0315836	-0.110664	1.62979e-07	1.71363e-05
cg00343906	1	1696692	NADK	Body		0.669517	0.0842988	0.819047	0.0214935	-0.149531	2.32827e-08	6.76069e-06
cg04260676	1	1774322	GNB1	5'UTR		0.662019	0.0520826	0.772389	0.0281268	-0.11037	1.04772e-06	5.55232e-05
cg16652392	1	1826227			S_Shelf	0.402826	0.0670828	0.285665	0.0231255	0.117161	2.79393e-07	2.36065e-05
cg04724873	1	1920798	KIAA1751	Body		0.389704	0.0998678	0.274213	0.0362634	0.115491	0.00155708	0.0121053
cg10759286	1	1927864	KIAA1751	5'UTR		0.189041	0.0241594	0.298007	0.0463669	-0.108966	4.65655e-08	8.79396e-06
cg13788313	1	1955762	GABRD	Body	N_Shore	0.564505	0.0430934	0.686339	0.0232544	-0.121834	2.32827e-08	6.76069e-06
cg20285026	1	1983774	PRKCZ	Body	S_Shore	0.509696	0.0725922	0.398758	0.0276962	0.110938	3.07332e-06	0.000117876
cg09261593	1	2058612	PRKCZ;PRKCZ;PRKCZ	5'UTR;Body;5'UTR		0.585157	0.0778786	0.74791	0.0259493	-0.162754	2.32827e-08	6.76069e-06
cg13480549	1	2058790	PRKCZ;PRKCZ;PRKCZ	5'UTR;Body;5'UTR		0.439631	0.0583115	0.546464	0.0349712	-0.106832	1.31315e-05	0.000335489
cg18188739	1	2058941	PRKCZ;PRKCZ;PRKCZ	5'UTR;Body;5'UTR		0.517305	0.0615602	0.637333	0.0195126	-0.120028	2.18858e-06	9.27236e-05
cg26930596	1	2082315	PRKCZ;PRKCZ;PRKCZ	Body;Body;Body	Island	0.699615	0.0719898	0.820655	0.0234703	-0.12104	6.98482e-07	4.24195e-05
cg02481000	1	2082349	PRKCZ;PRKCZ;PRKCZ	Body;Body;Body	Island	0.541665	0.0576894	0.682787	0.0189911	-0.141122	2.32827e-08	6.76069e-06
cg24578937	1	2090814	PRKCZ;PRKCZ;PRKCZ	Body;Body;Body		0.525401	0.0670931	0.628019	0.0780567	-0.102618	0.00225407	0.0159498
cg23632393	1	2145116			S_Shore	0.416758	0.0758282	0.306899	0.0285017	0.109858	1.53666e-06	7.23908e-05
cg12526693	1	2145258			S_Shore	0.420307	0.0966413	0.220231	0.0763961	0.200075	1.00814e-05	0.000276932
cg26553501	1	2145276			S_Shore	0.444792	0.073037	0.335949	0.0323261	0.108842	2.74038e-05	0.000577117
cg12799824	1	2155728			N_Shelf	0.351426	0.0408433	0.464192	0.0365	-0.112766	6.98482e-07	4.24195e-05
cg08884752	1	2162001	SKI	Body	S_Shore	0.368499	0.0661908	0.263017	0.0256855	0.105481	2.18858e-06	9.27236e-05
cg15564619	1	2163437	SKI	Body	S_Shelf	0.288536	0.065511	0.185384	0.022857	0.103152	7.63674e-06	0.000225786
cg16315417	1	2187457	SKI	Body		0.243973	0.0433371	0.350287	0.0588489	-0.106313	0.000116646	0.00171439
cg01949002	1	2203589	SKI	Body		0.352482	0.0936474	0.222943	0.0326919	0.129539	2.18858e-06	9.27236e-05
cg12580943	1	2203648	SKI	Body		0.559187	0.0864764	0.410953	0.042392	0.148235	1.53666e-06	7.23908e-05
cg15007228	1	2210335	SKI	Body	N_Shore	0.510073	0.0578256	0.398509	0.0195136	0.111564	1.62979e-07	1.71363e-05
cg21691065	1	2804835				0.516473	0.0527224	0.630882	0.0339537	-0.114409	3.07332e-06	0.000117876
cg20848441	1	2805150				0.460952	0.0479482	0.582715	0.0279419	-0.121763	4.65655e-08	8.79396e-06
cg19802390	1	2840177				0.665012	0.0530344	0.772529	0.036733	-0.107517	1.69498e-05	0.000404466
cg23969554	1	2979311	FLJ42875	Body	Island	0.533755	0.0718539	0.421369	0.027747	0.112386	5.72755e-06	0.000183112
cg06724693	1	3010896	PRDM16;PRDM16	Body;Body		0.640395	0.0377957	0.751919	0.0173953	-0.111524	2.32827e-08	6.76069e-06
cg15818632	1	3017794	PRDM16;PRDM16	Body;Body		0.470387	0.0701554	0.365479	0.0311151	0.104908	3.43886e-05	0.000684869
cg05641535	1	3026154	PRDM16;PRDM16	Body;Body	N_Shelf	0.499153	0.0933764	0.358471	0.0302704	0.140682	2.18858e-06	9.27236e-05
cg10442735	1	3062633	PRDM16;PRDM16	Body;Body	S_Shelf	0.5217	0.0712485	0.419938	0.0304784	0.101762	2.16297e-05	0.000483684
cg23258188	1	3075846	PRDM16;PRDM16	Body;Body	S_Shelf	0.664116	0.0506264	0.771376	0.0183188	-0.10726	2.32827e-08	6.76069e-06
cg05965745	1	3077798	PRDM16;PRDM16	Body;Body	N_Shelf	0.382084	0.0635067	0.503991	0.0423844	-0.121907	4.21417e-06	0.000147433
cg01448098	1	3078013	PRDM16;PRDM16	Body;Body	N_Shelf	0.33157	0.0391938	0.4336	0.029142	-0.102029	1.04772e-06	5.55232e-05
cg24679453	1	3079069	PRDM16;PRDM16	Body;Body	N_Shore	0.583125	0.0681561	0.478423	0.0446553	0.104703	3.43886e-05	0.000684869
cg17445936	1	3090345	PRDM16;PRDM16	Body;Body		0.605829	0.0726591	0.734837	0.0293322	-0.129008	5.161e-07	3.63518e-05
cg14018153	1	3098864	PRDM16;PRDM16	Body;Body	N_Shelf	0.673196	0.0824552	0.831102	0.0176263	-0.157906	6.98482e-07	4.24195e-05
cg13393782	1	3099804	PRDM16;PRDM16	Body;Body	N_Shelf	0.581909	0.0420665	0.690547	0.0279476	-0.108638	1.62979e-07	1.71363e-05
cg14966901	1	3100143	PRDM16;PRDM16	Body;Body	N_Shelf	0.489921	0.0417746	0.591016	0.0347816	-0.101096	2.79393e-07	2.36065e-05
cg05354921	1	3100497	PRDM16;PRDM16	Body;Body	N_Shelf	0.42365	0.0459129	0.538679	0.0328527	-0.115029	2.79393e-07	2.36065e-05
cg23689722	1	3100956	PRDM16;PRDM16	Body;Body	N_Shore	0.622913	0.0474563	0.724491	0.0413358	-0.101577	1.53666e-06	7.23908e-05
cg16386396	1	3132458	PRDM16;PRDM16	Body;Body		0.522153	0.0744648	0.638888	0.0525003	-0.116734	0.000199323	0.00256939
cg04873098	1	3165191	PRDM16;PRDM16	Body;Body	S_Shore	0.41591	0.086702	0.295297	0.0374028	0.120613	0.000199323	0.00256939
cg24807850	1	3165391	PRDM16;PRDM16	Body;Body	S_Shore	0.395827	0.0970095	0.261958	0.015922	0.133869	1.04772e-06	5.55232e-05
cg25362585	1	3320431	PRDM16;PRDM16	Body;Body	N_Shore	0.668029	0.0962785	0.553314	0.0611658	0.114716	0.00176534	0.0132866
cg20306863	1	3593812	TP73	5'UTR		0.537688	0.0724738	0.694314	0.0302661	-0.156626	2.32827e-08	6.76069e-06
cg07045089	1	3620218	TP73;TP73;TP73;TP73	Body;Body;Body;Body	N_Shelf	0.350366	0.101835	0.209264	0.0308	0.141102	4.21417e-06	0.000147433
cg07997596	1	3685319	CCDC27	Body	N_Shelf	0.346792	0.0358376	0.452955	0.037223	-0.106163	2.18858e-06	9.27236e-05
cg19375403	1	3807709	C1orf174	Body	N_Shore	0.513258	0.077615	0.661945	0.0215396	-0.148687	2.79393e-07	2.36065e-05
cg06965195	1	4390452				0.487341	0.0391319	0.593314	0.0236928	-0.105974	2.32827e-08	6.76069e-06
cg24145109	1	5806951				0.560099	0.0771928	0.682644	0.0972511	-0.122545	0.000919505	0.00816884
cg15699050	1	5829340				0.473339	0.0903609	0.361815	0.0528803	0.111524	0.000383164	0.00423013
cg09275986	1	6035793	NPHP4	Body		0.577329	0.0693746	0.715388	0.032273	-0.138059	6.98482e-07	4.24195e-05
cg00702417	1	6054867			S_Shore	0.535686	0.0725854	0.681782	0.0226033	-0.146097	1.62979e-07	1.71363e-05
cg19814116	1	6086448	KCNAB2;KCNAB2;KCNAB2;KCNAB2	1stExon;1stExon;5'UTR;5'UTR	Island	0.331815	0.0503561	0.435221	0.0601451	-0.103406	1.00814e-05	0.000276932
cg06753281	1	6086652	KCNAB2;KCNAB2	5'UTR;5'UTR	S_Shore	0.416875	0.0513133	0.531014	0.0186663	-0.114139	4.65655e-08	8.79396e-06
cg02394186	1	6088550	KCNAB2;KCNAB2	5'UTR;5'UTR	S_Shelf	0.555815	0.0702019	0.703126	0.0259888	-0.14731	2.32827e-08	6.76069e-06
cg11185792	1	6097703	KCNAB2;KCNAB2	5'UTR;5'UTR		0.303051	0.0442266	0.406853	0.0646029	-0.103801	0.000383164	0.00423013
cg15731035	1	6106539	KCNAB2;KCNAB2	Body;Body		0.880877	0.0604208	0.716634	0.135682	0.164243	0.000601952	0.00595952
cg16603374	1	6113068	KCNAB2;KCNAB2	Body;Body	S_Shore	0.412464	0.0792991	0.270038	0.0231622	0.142426	1.62979e-07	1.71363e-05
cg10378348	1	6244619			S_Shelf	0.484578	0.0855123	0.644165	0.0407792	-0.159587	1.00814e-05	0.000276932
cg19180828	1	6265220	RNF207	TSS1500	N_Shore	0.322843	0.0639382	0.211429	0.0343187	0.111414	2.18858e-06	9.27236e-05
cg14089881	1	6296630	ICMT	TSS1500	S_Shore	0.466703	0.0993427	0.618222	0.0814137	-0.151519	0.000601952	0.00595952
cg16034168	1	6336711	ACOT7;ACOT7;ACOT7;ACOT7	Body;Body;Body;Body	N_Shelf	0.462196	0.0984149	0.317971	0.0560998	0.144225	0.000199323	0.00256939
cg10976772	1	6390595	ACOT7;ACOT7;ACOT7;ACOT7	Body;Body;Body;Body		0.488247	0.0869433	0.363081	0.0313696	0.125165	1.69498e-05	0.000404466
cg05045598	1	6418521	ACOT7;ACOT7;ACOT7;ACOT7	Body;Body;Body;Body		0.592488	0.0474549	0.696965	0.032953	-0.104476	2.18858e-06	9.27236e-05
cg15205428	1	6526051	TNFRSF25;TNFRSF25;TNFRSF25;TNFRSF25;TNFRSF25;TNFRSF25	Body;Body;Body;Body;Body;Body	Island	0.211161	0.0521572	0.314016	0.0539709	-0.102854	3.43886e-05	0.000684869
cg01429933	1	6556248	PLEKHG5;PLEKHG5	Body;Body	N_Shore	0.507859	0.0482297	0.637575	0.0320435	-0.129717	9.31309e-08	1.25289e-05
cg10055231	1	6651358	KLHL21	3'UTR	N_Shelf	0.511916	0.0662472	0.672209	0.0281464	-0.160293	4.65655e-08	8.79396e-06
cg12690996	1	6651517	KLHL21	3'UTR	N_Shore	0.429088	0.0565298	0.555547	0.0305749	-0.12646	4.42372e-07	3.12665e-05
cg19884658	1	6664268	KLHL21	TSS1500	S_Shore	0.346787	0.0881074	0.219547	0.0150076	0.127241	4.42372e-07	3.12665e-05
cg12661316	1	7029235	CAMTA1	Body		0.525211	0.0840465	0.708677	0.0451294	-0.183465	2.79393e-07	2.36065e-05
cg17079374	1	7308012	CAMTA1	Body		0.462517	0.057557	0.567154	0.035238	-0.104637	1.69498e-05	0.000404466
cg12710648	1	7308091	CAMTA1	Body		0.437408	0.063152	0.567248	0.0355013	-0.12984	6.98482e-07	4.24195e-05
cg09889997	1	7692321	CAMTA1	Body		0.563796	0.0575807	0.698066	0.031477	-0.13427	2.32827e-08	6.76069e-06
cg06800235	1	7692367	CAMTA1	Body		0.53143	0.0945709	0.738252	0.0287099	-0.206822	2.32827e-08	6.76069e-06
cg03263730	1	7841722			N_Shore	0.571607	0.0863112	0.769732	0.0278948	-0.198126	2.32827e-08	6.76069e-06
cg14511923	1	7842369			N_Shore	0.448152	0.0921141	0.674689	0.0406371	-0.226538	1.62979e-07	1.71363e-05
cg02277850	1	7842393			N_Shore	0.66455	0.0893551	0.822091	0.0279093	-0.15754	4.65655e-08	8.79396e-06
cg23987789	1	7842406			N_Shore	0.526082	0.0761737	0.699592	0.038843	-0.17351	2.32827e-08	6.76069e-06
cg08840010	1	8000314	TNFRSF9	5'UTR	N_Shelf	0.65712	0.0699581	0.764124	0.0322601	-0.107004	6.51684e-05	0.00110898
cg25978327	1	8065039				0.42673	0.0836992	0.322734	0.0321932	0.103996	0.000278555	0.00331135
cg04085896	1	8088516			S_Shore	0.703349	0.0583462	0.592233	0.0716238	0.111116	0.000199323	0.00256939
cg22171607	1	8137564				0.581907	0.0944547	0.457883	0.022855	0.124024	5.72755e-06	0.000183112
cg10026775	1	8164796				0.456448	0.0661751	0.588697	0.0528225	-0.13225	1.31315e-05	0.000335489
cg18192602	1	8177074				0.481717	0.0922599	0.33168	0.029873	0.150037	1.04772e-06	5.55232e-05
cg11283860	1	8273352			S_Shore	0.625186	0.0679067	0.786611	0.0316959	-0.161425	2.32827e-08	6.76069e-06
cg11166167	1	8292578				0.478796	0.065509	0.374914	0.02713	0.103882	4.21417e-06	0.000147433
cg00059459	1	8343575				0.336904	0.0561411	0.489008	0.0723893	-0.152104	1.53666e-06	7.23908e-05
cg12907988	1	8377868			Island	0.319227	0.0557964	0.218201	0.0339361	0.101026	1.00814e-05	0.000276932
cg08644356	1	8388411	SLC45A1	Body	N_Shore	0.647468	0.0460213	0.754862	0.0238179	-0.107393	4.65655e-08	8.79396e-06
cg18184092	1	8412759	RERE;RERE;RERE	3'UTR;3'UTR;3'UTR		0.460648	0.0828035	0.349795	0.0241174	0.110854	2.16297e-05	0.000483684
cg13081009	1	8430745	RERE;RERE;RERE	5'UTR;Body;Body		0.477438	0.0856822	0.346833	0.0156623	0.130605	2.79393e-07	2.36065e-05
cg17597631	1	8443425	RERE;RERE;RERE	5'UTR;Body;Body		0.389204	0.0566238	0.547783	0.0537035	-0.158579	5.72755e-06	0.000183112
cg09246103	1	8456466	RERE;RERE;RERE	5'UTR;Body;Body		0.431184	0.0771623	0.327264	0.0536003	0.10392	7.95571e-05	0.00128713
cg04995521	1	8468871	RERE;RERE;RERE	5'UTR;Body;Body		0.48849	0.115148	0.293661	0.0341398	0.194828	2.79393e-07	2.36065e-05
cg13400249	1	8480963	RERE;RERE;RERE	5'UTR;Body;Body	N_Shelf	0.514757	0.104292	0.373752	0.0555039	0.141005	0.000140139	0.00196601
cg09888229	1	8487494	RERE;RERE	Body;Body	S_Shelf	0.645246	0.0652397	0.747793	0.0362286	-0.102547	6.51684e-05	0.00110898
cg00423486	1	8491132	RERE;RERE	Body;Body		0.644599	0.0681169	0.78588	0.0163462	-0.141281	2.32827e-08	6.76069e-06
cg18645642	1	8631756	RERE;RERE	Body;Body		0.475296	0.10712	0.324434	0.0329975	0.150862	7.95571e-05	0.00128713
cg21912448	1	8727007	RERE;RERE	5'UTR;5'UTR		0.666381	0.0744519	0.795317	0.032244	-0.128936	9.31309e-08	1.25289e-05
cg18269493	1	8772984	RERE;RERE	5'UTR;5'UTR		0.32188	0.0571201	0.438657	0.0558616	-0.116777	0.000116646	0.00171439
cg13785123	1	8931135	ENO1	Body		0.828374	0.0850215	0.951978	0.02158	-0.123604	2.18858e-06	9.27236e-05
cg25849281	1	8937077	ENO1	5'UTR	N_Shore	0.550493	0.103113	0.696574	0.0503792	-0.146081	0.000167496	0.00225043
cg04785083	1	9031262	CA6	Body		0.611	0.0967552	0.806506	0.021278	-0.195506	1.04772e-06	5.55232e-05
cg12102235	1	9047007				0.655444	0.111471	0.832914	0.0288893	-0.177469	4.42372e-07	3.12665e-05
cg00155732	1	9103309	SLC2A5;SLC2A5;SLC2A5	Body;Body;Body	S_Shelf	0.719623	0.0473152	0.826398	0.0207038	-0.106775	2.32827e-08	6.76069e-06
cg06188496	1	9136476	SLC2A5	Body		0.668016	0.0928886	0.820421	0.0230332	-0.152405	2.79393e-07	2.36065e-05
cg25602242	1	9143538	SLC2A5	Body		0.414994	0.0489175	0.533118	0.0298199	-0.118124	4.65655e-08	8.79396e-06
cg14565651	1	9145034	SLC2A5	Body		0.50099	0.0418288	0.606233	0.0440007	-0.105243	3.07332e-06	0.000117876
cg17952939	1	9154250				0.671661	0.0643439	0.804618	0.031982	-0.132957	1.79277e-06	8.43078e-05
cg16553238	1	9154254				0.626604	0.058317	0.759699	0.0279205	-0.133095	2.79393e-07	2.36065e-05
cg17786659	1	9195501				0.528775	0.0592441	0.640134	0.0310805	-0.111359	1.04772e-06	5.55232e-05
cg14418802	1	9299979	H6PD	5'UTR		0.456492	0.0623878	0.564142	0.0386703	-0.10765	4.28635e-05	0.000807954
cg20700740	1	9339683				0.646462	0.0680077	0.820526	0.0729789	-0.174064	2.16297e-05	0.000483684
cg00952054	1	9437047				0.444373	0.10414	0.307563	0.0186953	0.136809	7.63674e-06	0.000225786
cg01806956	1	9460830				0.462995	0.0380147	0.563565	0.0496144	-0.100571	9.66233e-05	0.00148813
cg27511894	1	9470966				0.374634	0.0487261	0.494711	0.030555	-0.120076	9.31309e-08	1.25289e-05
cg07322117	1	9498583				0.410309	0.0750167	0.309837	0.0345104	0.100472	2.16297e-05	0.000483684
cg17467525	1	9686523			N_Shore	0.450557	0.0544207	0.58783	0.0229781	-0.137274	2.32827e-08	6.76069e-06
cg21164509	1	9689803			S_Shelf	0.53639	0.0752505	0.69094	0.0272861	-0.15455	1.62979e-07	1.71363e-05
cg12763118	1	9711304	PIK3CD	TSS1500	N_Shore	0.58789	0.0444902	0.688611	0.0235294	-0.100721	9.31309e-08	1.25289e-05
cg20994801	1	9711398	PIK3CD	TSS1500	N_Shore	0.48979	0.0527308	0.597691	0.0405899	-0.107901	1.53666e-06	7.23908e-05
cg18284427	1	9713284	C1orf200;PIK3CD	Body;5'UTR	S_Shore	0.433791	0.0639921	0.537156	0.0526765	-0.103365	0.000278555	0.00331135
cg00231528	1	9714280	C1orf200;PIK3CD	Body;5'UTR	S_Shore	0.374072	0.0668703	0.536372	0.0293012	-0.1623	4.65655e-08	8.79396e-06
cg08854008	1	9714397	C1orf200;PIK3CD	Body;5'UTR	S_Shore	0.30115	0.0923348	0.491248	0.0178288	-0.190098	2.18858e-06	9.27236e-05
cg12354861	1	9714810	C1orf200;PIK3CD	TSS200;5'UTR	S_Shore	0.308034	0.0653174	0.453446	0.0480941	-0.145411	2.79393e-07	2.36065e-05
cg14989202	1	9714843	C1orf200;PIK3CD	TSS200;5'UTR	S_Shore	0.589687	0.0965348	0.775403	0.0274415	-0.185717	1.62979e-07	1.71363e-05
cg16597045	1	9714845	C1orf200;PIK3CD	TSS1500;5'UTR	S_Shore	0.599222	0.0876858	0.788792	0.0204131	-0.18957	2.32827e-08	6.76069e-06
cg22595920	1	9716050	C1orf200;PIK3CD	TSS1500;5'UTR	S_Shelf	0.628979	0.0759826	0.781477	0.0263218	-0.152498	2.79393e-07	2.36065e-05
cg04340595	1	9789174	CLSTN1;CLSTN1	3'UTR;3'UTR	N_Shore	0.766548	0.0606497	0.87142	0.0277886	-0.104872	7.63674e-06	0.000225786
cg07589991	1	9847879	CLSTN1;CLSTN1	Body;Body		0.685107	0.0823487	0.830138	0.0111887	-0.145031	2.79393e-07	2.36065e-05
cg25405962	1	9852785	CLSTN1;CLSTN1	Body;Body		0.485215	0.07697	0.366995	0.0242084	0.11822	3.07332e-06	0.000117876
cg21604136	1	9910137	CTNNBIP1;CTNNBIP1	3'UTR;3'UTR		0.621804	0.0766422	0.757451	0.0167816	-0.135647	4.65655e-08	8.79396e-06
cg13218573	1	10011232	NMNAT1	5'UTR		0.544711	0.0779993	0.702147	0.0199744	-0.157435	2.32827e-08	6.76069e-06
cg26247646	1	10363989	KIF1B;KIF1B	Body;Body		0.809453	0.0708086	0.925413	0.0128998	-0.11596	9.31309e-08	1.25289e-05
cg11712187	1	10368286	KIF1B;KIF1B	3'UTR;Body		0.475988	0.0832787	0.338508	0.0681578	0.13748	1.69498e-05	0.000404466
cg08718293	1	10399783	KIF1B	Body		0.54476	0.0961619	0.432072	0.0306609	0.112689	0.000236087	0.0029215
cg03344767	1	10475318	PGD	Body		0.457664	0.0507547	0.586974	0.043095	-0.129309	7.63674e-06	0.000225786
cg12464625	1	10510967	CORT;APITD1	Body;Body		0.465322	0.0919757	0.318897	0.0347815	0.146425	3.07332e-06	0.000117876
cg04015962	1	10949192				0.313036	0.0872362	0.192672	0.038818	0.120364	0.000140139	0.00196601
cg19704755	1	10965094				0.713013	0.0940429	0.876544	0.0358263	-0.163531	1.04772e-06	5.55232e-05
cg18285377	1	11025263	C1orf127;C1orf127	TSS1500;Body		0.400265	0.0447255	0.5097	0.0132455	-0.109435	2.32827e-08	6.76069e-06
cg01554529	1	11722935	FBXO6;FBXO44;FBXO44;FBXO44;FBXO44	TSS1500;3'UTR;3'UTR;3'UTR;3'UTR	N_Shore	0.737192	0.0895946	0.891138	0.0296631	-0.153947	2.32827e-08	6.76069e-06
cg21864959	1	11847863	MTHFR	3'UTR		0.492611	0.0620391	0.387692	0.0220614	0.10492	1.53666e-06	7.23908e-05
cg25382900	1	12148326	TNFRSF8	Body		0.59516	0.0516078	0.706704	0.0230747	-0.111544	4.42372e-07	3.12665e-05
cg17801840	1	12164457	TNFRSF8	Body		0.658796	0.0703331	0.547872	0.0485453	0.110924	7.95571e-05	0.00128713
cg20274267	1	12164477	TNFRSF8	Body		0.731754	0.0612626	0.630503	0.0426695	0.101251	6.51684e-05	0.00110898
cg10058766	1	12186079	TNFRSF8;TNFRSF8;TNFRSF8	1stExon;5'UTR;Body		0.50464	0.0451969	0.609685	0.0420333	-0.105045	7.63674e-06	0.000225786
cg06853894	1	12204096	TNFRSF8;TNFRSF8	3'UTR;3'UTR		0.333186	0.0310959	0.434065	0.0605095	-0.100879	0.000167496	0.00225043
cg11732301	1	12210795				0.392313	0.0486931	0.513379	0.0405376	-0.121066	4.21417e-06	0.000147433
cg23843705	1	12270775				0.419076	0.0587046	0.564754	0.0362552	-0.145678	2.32827e-08	6.76069e-06
cg08531380	1	12270887				0.508731	0.0645863	0.620772	0.0302146	-0.112041	6.98482e-07	4.24195e-05
cg00384847	1	12291339	VPS13D;VPS13D	5'UTR;5'UTR	S_Shore	0.331817	0.0708076	0.209716	0.0166722	0.1221	4.42372e-07	3.12665e-05
cg10039523	1	12517834	VPS13D;VPS13D	Body;Body		0.559951	0.107131	0.393912	0.0616579	0.166039	3.43886e-05	0.000684869
cg06758644	1	12533120	VPS13D;VPS13D	Body;Body		0.570031	0.0813652	0.727862	0.0310425	-0.15783	4.42372e-07	3.12665e-05
cg10622644	1	12538455	VPS13D;VPS13D	Body;Body		0.425782	0.0853139	0.304216	0.0283969	0.121566	3.07332e-06	0.000117876
cg23278418	1	12556568	VPS13D;VPS13D	Body;Body		0.440365	0.0705423	0.544659	0.0471264	-0.104294	0.000519554	0.0053331
cg04886857	1	13914270	PDPN;PDPN;PDPN;PDPN	5'UTR;Body;5'UTR;Body	S_Shelf	0.31476	0.0676809	0.206976	0.0251846	0.107784	1.53666e-06	7.23908e-05
cg08425678	1	14029478	PRDM2	5'UTR	S_Shelf	0.703686	0.0819154	0.841618	0.0268761	-0.137932	4.42372e-07	3.12665e-05
cg07708453	1	14032034	PRDM2;PRDM2;PRDM2;PRDM2;PRDM2	1stExon;5'UTR;5'UTR;5'UTR;1stExon		0.700759	0.0824845	0.84243	0.0256243	-0.141671	6.98482e-07	4.24195e-05
cg14093474	1	14052489	PRDM2;PRDM2;PRDM2	Body;Body;Body		0.550214	0.0635578	0.655739	0.0342153	-0.105525	1.31315e-05	0.000335489
cg13472584	1	14056972	PRDM2;PRDM2;PRDM2	Body;Body;Body		0.596708	0.0750533	0.719413	0.0306111	-0.122704	4.21417e-06	0.000147433
cg06604289	1	14057606	PRDM2;PRDM2;PRDM2	Body;Body;Body		0.368464	0.0790327	0.510082	0.0434561	-0.141618	1.31315e-05	0.000335489
cg11750706	1	14077143	PRDM2;PRDM2;PRDM2;PRDM2	Body;Body;5'UTR;Body	S_Shore	0.478628	0.0762682	0.375494	0.0337917	0.103133	0.000116646	0.00171439
cg19626253	1	15062529	KIAA1026;KIAA1026	Body;Body		0.382713	0.0472827	0.506711	0.0438529	-0.123998	3.07332e-06	0.000117876
cg19085146	1	15066110	KIAA1026;KIAA1026	Body;Body		0.217545	0.0987954	0.375033	0.0607711	-0.157488	0.000116646	0.00171439
cg19260606	1	15100030	KIAA1026;KIAA1026	Body;Body		0.554912	0.0355958	0.662345	0.021927	-0.107433	9.31309e-08	1.25289e-05
cg01567509	1	15104223	KIAA1026;KIAA1026	Body;Body		0.567777	0.0766319	0.698822	0.0382478	-0.131045	2.16297e-05	0.000483684
cg18861119	1	15109480	KIAA1026;KIAA1026	Body;Body		0.558717	0.0619142	0.68212	0.0362259	-0.123403	7.17108e-06	0.000225786
cg04402828	1	15208649	KIAA1026;KIAA1026	Body;Body		0.581477	0.0629571	0.716718	0.0155215	-0.135241	6.98482e-07	4.24195e-05
cg21413173	1	15271952	KIAA1026;KIAA1026;KIAA1026;KIAA1026;KIAA1026	Body;5'UTR;TSS1500;Body;Body		0.402294	0.074265	0.291679	0.0378578	0.110614	3.43886e-05	0.000684869
cg03398002	1	15272082	KIAA1026;KIAA1026;KIAA1026;KIAA1026;KIAA1026	Body;5'UTR;TSS1500;Body;Body		0.484697	0.078188	0.372315	0.0398682	0.112382	4.28635e-05	0.000807954
cg16663033	1	15272108	KIAA1026;KIAA1026;KIAA1026;KIAA1026;KIAA1026	Body;5'UTR;TSS1500;Body;Body		0.41779	0.0785764	0.315636	0.0430769	0.102154	0.000446912	0.00475805
cg13322252	1	15392793	KIAA1026;KIAA1026;KIAA1026;KIAA1026;KIAA1026	Body;3'UTR;3'UTR;3'UTR;3'UTR		0.570821	0.0966953	0.727593	0.0229029	-0.156772	2.32827e-08	6.76069e-06
cg16822407	1	15392852	KIAA1026;KIAA1026;KIAA1026;KIAA1026;KIAA1026	Body;3'UTR;3'UTR;3'UTR;3'UTR		0.449251	0.061214	0.555424	0.0222026	-0.106173	4.42372e-07	3.12665e-05
cg17657618	1	15427654	KIAA1026	Body		0.467794	0.0727156	0.595664	0.0434122	-0.127871	7.63674e-06	0.000225786
cg10107292	1	15504438	TMEM51;TMEM51;TMEM51;TMEM51	5'UTR;5'UTR;5'UTR;5'UTR		0.550415	0.045116	0.657836	0.0508556	-0.10742	2.16297e-05	0.000483684
cg06207778	1	15672633	FHAD1	Body		0.587936	0.0911935	0.77596	0.030939	-0.188024	9.31309e-08	1.25289e-05
cg24038105	1	15679299	FHAD1	Body		0.485462	0.0515327	0.606638	0.0246108	-0.121176	3.22103e-05	0.000677244
cg03048488	1	15733844			N_Shelf	0.428737	0.0812927	0.322054	0.0235367	0.106682	7.63674e-06	0.000225786
cg25978218	1	15738732	EFHD2	Body	S_Shore	0.526354	0.0680265	0.699961	0.0696633	-0.173607	4.21417e-06	0.000147433
cg14036402	1	15743671	EFHD2	Body		0.395125	0.0533875	0.528255	0.0485928	-0.13313	1.00814e-05	0.000276932
cg16988262	1	15930761			S_Shore	0.690217	0.0726385	0.79653	0.0451769	-0.106313	0.000521397	0.00534894
cg24735235	1	16163479	FLJ37453	Body	N_Shore	0.67922	0.0599323	0.808634	0.0374681	-0.129415	1.62979e-07	1.71363e-05
cg04889800	1	16163555	FLJ37453	Body	N_Shore	0.481748	0.0708008	0.627282	0.051523	-0.145534	7.63674e-06	0.000225786
cg26793227	1	16483658	EPHA2	TSS1500	S_Shore	0.726529	0.0565006	0.837408	0.0571966	-0.110878	0.000116646	0.00171439
cg07146104	1	16489048				0.246042	0.0633249	0.35126	0.029408	-0.105217	1.31315e-05	0.000335489
cg23072161	1	16489115				0.379139	0.095093	0.543613	0.0428032	-0.164473	1.31315e-05	0.000335489
cg09414948	1	16490791			N_Shelf	0.372208	0.0861049	0.257076	0.0246865	0.115132	0.000140139	0.00196601
cg20312132	1	16495441			S_Shore	0.755187	0.0465729	0.856669	0.00856502	-0.101482	2.32827e-08	6.76069e-06
cg18787437	1	16499673				0.500796	0.0536481	0.616938	0.0375146	-0.116142	6.98482e-07	4.24195e-05
cg02998240	1	16508668				0.455605	0.0780356	0.311772	0.0467898	0.143832	1.31315e-05	0.000335489
cg03586820	1	16679780	FBXO42	TSS1500	S_Shore	0.481635	0.0824673	0.584922	0.0432328	-0.103288	0.00367401	0.023025
cg15553418	1	16696547	C1orf144;C1orf144	Body;Body	S_Shelf	0.630416	0.0703822	0.757035	0.0190455	-0.126619	4.65655e-08	8.79396e-06
cg14156905	1	17193979			N_Shelf	0.496282	0.0784715	0.630714	0.0297194	-0.134432	3.07332e-06	0.000117876
cg00569276	1	17446545	PADI2	TSS1500	S_Shore	0.263132	0.0704025	0.400998	0.0741963	-0.137865	5.30148e-05	0.000948169
cg23013029	1	17508341				0.54568	0.0674416	0.677612	0.0409291	-0.131933	2.18858e-06	9.27236e-05
cg16091981	1	17634543	PADI4	TSS200		0.388083	0.0482828	0.513444	0.0270588	-0.125361	4.65655e-08	8.79396e-06
cg25979543	1	17888104	ARHGEF10L	5'UTR		0.585713	0.076683	0.479045	0.0295861	0.106668	9.66233e-05	0.00148813
cg20294080	1	17932629	ARHGEF10L;ARHGEF10L	Body;Body		0.575153	0.066472	0.466191	0.0195382	0.108961	1.04772e-06	5.55232e-05
cg18890112	1	18367799				0.253213	0.069942	0.366839	0.0323049	-0.113627	3.43886e-05	0.000684869
cg21471199	1	19218212	ALDH4A1;ALDH4A1;ALDH4A1	TSS1500;Body;Body		0.731872	0.0612292	0.841206	0.0241141	-0.109335	6.98482e-07	4.24195e-05
cg09012001	1	19250279	IFFO2	Body		0.552837	0.0670094	0.693139	0.0342612	-0.140302	9.31309e-08	1.25289e-05
cg05626128	1	19251115	IFFO2	Body		0.630386	0.0482054	0.733855	0.0278226	-0.103469	6.98482e-07	4.24195e-05
cg04276058	1	19254031	IFFO2	Body		0.52811	0.0805424	0.695792	0.0266737	-0.167682	4.65655e-08	8.79396e-06
cg10231067	1	19254731	IFFO2	Body		0.501799	0.0810007	0.64432	0.0353992	-0.142521	6.98482e-07	4.24195e-05
cg16552822	1	19278734	IFFO2	Body	N_Shelf	0.29403	0.0521556	0.399318	0.0263248	-0.105287	4.42372e-07	3.12665e-05
cg02862467	1	19407897	UBR4	Body		0.616546	0.061143	0.759153	0.0372495	-0.142607	2.79393e-07	2.36065e-05
cg20432732	1	19451037	UBR4	Body		0.543468	0.0778066	0.700748	0.0321675	-0.15728	2.79393e-07	2.36065e-05
cg24742520	1	19506481	UBR4	Body		0.716698	0.0788889	0.852214	0.0489653	-0.135516	2.74038e-05	0.000577117
cg25210609	1	19642293	PQLC2;PQLC2;PQLC2	5'UTR;5'UTR;5'UTR	S_Shelf	0.615907	0.0723681	0.770014	0.0219087	-0.154107	9.31309e-08	1.25289e-05
cg25839439	1	19764480	CAPZB	Body		0.540905	0.0890562	0.409886	0.0208386	0.131019	2.79393e-07	2.36065e-05
cg01832549	1	19774989	CAPZB	Body		0.645297	0.044986	0.751213	0.021063	-0.105916	1.62979e-07	1.71363e-05
cg03654273	1	19803932	CAPZB	Body		0.394252	0.0494767	0.512683	0.0422752	-0.118431	1.69498e-05	0.000404466
cg23919742	1	19832174				0.288581	0.133037	0.186412	0.0493107	0.10217	0.0100812	0.0479851
cg12141340	1	19890415				0.478793	0.0776093	0.342784	0.0241298	0.13601	2.79393e-07	2.36065e-05
cg01534871	1	19926850	C1orf151	Body	S_Shelf	0.566828	0.0419422	0.682062	0.0213535	-0.115234	2.32827e-08	6.76069e-06
cg02082083	1	20396560	PLA2G5	TSS200		0.405431	0.0786151	0.27867	0.0227161	0.12676	1.53666e-06	7.23908e-05
cg19276110	1	20396593	PLA2G5	TSS200		0.388886	0.0738224	0.277575	0.0149851	0.111311	1.62979e-07	1.71363e-05
cg06984156	1	20929640	CDA	Body		0.586975	0.0758357	0.726695	0.0285843	-0.13972	9.31309e-08	1.25289e-05
cg04236915	1	21578831	ECE1;ECE1;ECE1;ECE1	Body;Body;Body;Body		0.572945	0.0877778	0.455717	0.024759	0.117228	6.51684e-05	0.00110898
cg07996532	1	21620812	ECE1	Body	S_Shelf	0.686103	0.0413048	0.799638	0.0208411	-0.113534	2.32827e-08	6.76069e-06
cg18116670	1	21649784	ECE1	Body		0.640466	0.0790285	0.517301	0.0179381	0.123165	3.07332e-06	0.000117876
cg06035250	1	21835217	ALPL	TSS1500	N_Shore	0.641147	0.0498653	0.746506	0.037199	-0.105359	1.00814e-05	0.000276932
cg00359395	1	22228153	HSPG2	Body		0.469679	0.0724153	0.334793	0.029771	0.134886	1.53666e-06	7.23908e-05
cg10895682	1	22431609				0.698489	0.0621387	0.806611	0.0425336	-0.108122	3.43886e-05	0.000684869
cg24834590	1	22774520			N_Shelf	0.548878	0.0843258	0.420884	0.0190338	0.127994	7.63674e-06	0.000225786
cg07109332	1	22962640	C1QA	TSS1500		0.384477	0.101472	0.284251	0.0504094	0.100226	0.00751988	0.0387814
cg08264906	1	23197180	EPHB2;EPHB2	Body;Body		0.466657	0.0702771	0.361884	0.0191867	0.104773	6.98482e-07	4.24195e-05
cg25199552	1	23350054	KDM1A;KDM1A	Body;Body	S_Shelf	0.691908	0.0738329	0.794772	0.0319543	-0.102864	5.30148e-05	0.000948169
cg11825603	1	23449368	LUZP1;LUZP1	5'UTR;5'UTR		0.316673	0.0786188	0.188892	0.0107723	0.127781	4.42372e-07	3.12665e-05
cg16240683	1	23697258	C1orf213;C1orf213;C1orf213;ZNF436	3'UTR;Body;1stExon;TSS1500	S_Shore	0.503094	0.106307	0.381267	0.0548743	0.121827	0.00155708	0.0121053
cg22502492	1	23697506	C1orf213;C1orf213;C1orf213;ZNF436	3'UTR;Body;1stExon;TSS1500	S_Shore	0.472179	0.0950614	0.348593	0.0221719	0.123587	1.53666e-06	7.23908e-05
cg05392323	1	23698143	C1orf213;C1orf213;C1orf213	3'UTR;1stExon;3'UTR	S_Shelf	0.539444	0.0895456	0.413345	0.0333827	0.126099	4.21417e-06	0.000147433
cg02351745	1	23763450	ASAP3;ASAP3	Body;Body	Island	0.668468	0.0588287	0.772037	0.019933	-0.103569	7.63674e-06	0.000225786
cg07167185	1	24120017	LYPLA2	Body	S_Shelf	0.58455	0.0492199	0.692643	0.0162886	-0.108093	2.32827e-08	6.76069e-06
cg21696012	1	24131000	HMGCL;HMGCL	Body;Body	S_Shelf	0.591639	0.0486697	0.704628	0.0179093	-0.11299	2.32827e-08	6.76069e-06
cg05524740	1	24225690	CNR2	5'UTR	N_Shelf	0.561846	0.0796534	0.691012	0.0542029	-0.129166	5.30148e-05	0.000948169
cg24672624	1	24239771	CNR2;CNR2	5'UTR;1stExon		0.630678	0.082947	0.792655	0.020386	-0.161976	2.32827e-08	6.76069e-06
cg03750587	1	24239979	CNR2	TSS200		0.624422	0.081377	0.770657	0.0422728	-0.146235	1.53666e-06	7.23908e-05
cg16410115	1	24240000	CNR2	TSS200		0.455963	0.0545768	0.557268	0.0234926	-0.101306	6.98482e-07	4.24195e-05
cg26151675	1	24240069	CNR2	TSS1500		0.48732	0.0719789	0.649765	0.0277631	-0.162444	2.32827e-08	6.76069e-06
cg26856289	1	24307516	SFRS13A;SFRS13A	TSS1500;TSS1500	S_Shore	0.5506	0.0611646	0.659931	0.0278247	-0.109331	1.53666e-06	7.23908e-05
cg22499893	1	24307535	SFRS13A;SFRS13A	TSS1500;TSS1500	S_Shore	0.705573	0.0678811	0.813434	0.0184807	-0.107861	2.18858e-06	9.27236e-05
cg11651446	1	24446746	IL22RA1	3'UTR		0.391928	0.0624762	0.288672	0.0158857	0.103256	6.98482e-07	4.24195e-05
cg27298252	1	24645380	GRHL3	TSS1500	N_Shelf	0.57136	0.0553876	0.674474	0.0334462	-0.103114	1.31315e-05	0.000335489
cg06376426	1	24648203	GRHL3;GRHL3;GRHL3	TSS1500;Body;TSS1500	Island	0.582104	0.0465294	0.71581	0.0256679	-0.133705	2.32827e-08	6.76069e-06
cg21273275	1	24648328	GRHL3;GRHL3;GRHL3	TSS1500;Body;TSS1500	Island	0.334445	0.0739157	0.449024	0.0434118	-0.114579	9.66233e-05	0.00148813
cg22675447	1	24745395	NIPAL3	5'UTR	S_Shelf	0.602268	0.0637597	0.728257	0.036817	-0.125989	1.53666e-06	7.23908e-05
cg18128887	1	24861708	RCAN3	Body	Island	0.680692	0.0592088	0.808655	0.0318576	-0.127962	1.79277e-06	8.43078e-05
cg07965110	1	24863166			S_Shore	0.524393	0.0707936	0.652813	0.0301031	-0.12842	4.42372e-07	3.12665e-05
cg09895325	1	24968182	SRRM1	TSS1500	N_Shore	0.516837	0.0800346	0.668924	0.0309117	-0.152087	3.07332e-06	0.000117876
cg27425146	1	25062925				0.39803	0.0786246	0.279793	0.0114875	0.118237	1.04772e-06	5.55232e-05
cg27058497	1	25291546	RUNX3	TSS200		0.672024	0.0448098	0.773701	0.0222116	-0.101677	2.79393e-07	2.36065e-05
cg09993145	1	25291905	RUNX3	TSS1500		0.573964	0.0453847	0.686434	0.0438348	-0.11247	4.21417e-06	0.000147433
cg04871726	1	25348828				0.387579	0.0492374	0.499087	0.0355581	-0.111508	1.04772e-06	5.55232e-05
cg06527318	1	25349006				0.382388	0.0703852	0.497066	0.0707752	-0.114678	0.000447025	0.00475805
cg20287514	1	25869837	LDLRAP1	TSS1500	N_Shore	0.444208	0.073779	0.3342	0.0295288	0.110008	7.63674e-06	0.000225786
cg22442430	1	25876626	LDLRAP1	Body		0.626493	0.0721046	0.783983	0.0276474	-0.157489	2.79393e-07	2.36065e-05
cg10781087	1	25916755				0.501377	0.0996926	0.318985	0.0196084	0.182393	2.32827e-08	6.76069e-06
cg19595760	1	25948511	MAN1C1	Body	S_Shelf	0.670373	0.0667558	0.799529	0.0170363	-0.129156	9.31309e-08	1.25289e-05
cg10485752	1	26021655	MAN1C1	Body		0.622988	0.102311	0.517703	0.0425463	0.105285	0.00446803	0.0264096
cg22724943	1	26070246	MAN1C1	Body		0.427517	0.0723503	0.310261	0.0163937	0.117255	4.42372e-07	3.12665e-05
cg05887270	1	26129627	SEPN1;SEPN1	Body;Body		0.402194	0.0646959	0.552454	0.0578972	-0.150259	5.72755e-06	0.000183112
cg00305193	1	26158583	FAM54B;FAM54B;FAM54B;FAM54B	3'UTR;3'UTR;3'UTR;3'UTR		0.454026	0.0571772	0.58077	0.0337204	-0.126744	1.62979e-07	1.71363e-05
cg21386414	1	26421349				0.41414	0.0706358	0.297266	0.0191513	0.116874	2.79393e-07	2.36065e-05
cg08729059	1	26495874	ZNF593	TSS1500	N_Shore	0.444311	0.079039	0.333075	0.0162717	0.111237	1.04772e-06	5.55232e-05
cg01905489	1	26616534	UBXN11;UBXN11;UBXN11	Body;Body;Body		0.593345	0.0839757	0.754888	0.030146	-0.161543	1.04772e-06	5.55232e-05
cg16068833	1	26644515	UBXN11;CD52	5'UTR;1stExon		0.641281	0.059296	0.793443	0.0147443	-0.152162	2.32827e-08	6.76069e-06
cg19743891	1	26644573	UBXN11;UBXN11;CD52	1stExon;5'UTR;Body		0.577229	0.0664855	0.717161	0.0413258	-0.139932	4.42372e-07	3.12665e-05
cg16664472	1	26644822	UBXN11;CD52	TSS200;Body		0.472003	0.051045	0.600702	0.0187196	-0.128699	2.32827e-08	6.76069e-06
cg19677267	1	26645161	CD52;UBXN11	Body;TSS1500		0.552331	0.0549232	0.687415	0.0404497	-0.135084	2.79393e-07	2.36065e-05
cg24585377	1	26857774	RPS6KA1	Body	S_Shore	0.591081	0.0715677	0.7336	0.0343704	-0.142519	2.79393e-07	2.36065e-05
cg07785552	1	26869620	RPS6KA1	Body		0.562351	0.0514212	0.691374	0.0207344	-0.129023	2.32827e-08	6.76069e-06
cg16022904	1	26870173	RPS6KA1	Body		0.416828	0.0325376	0.524381	0.0421217	-0.107552	4.42372e-07	3.12665e-05
cg23229016	1	26872525	RPS6KA1;RPS6KA1	1stExon;Body		0.540808	0.0583198	0.695043	0.0274072	-0.154235	2.32827e-08	6.76069e-06
cg00359365	1	26880547	MIR1976;RPS6KA1;RPS6KA1	TSS1500;Body;Body		0.559007	0.0784099	0.712755	0.0321109	-0.153748	1.04772e-06	5.55232e-05
cg24468934	1	26880767	MIR1976;RPS6KA1;RPS6KA1	TSS1500;Body;Body		0.609247	0.0519996	0.735059	0.0218308	-0.125812	9.31309e-08	1.25289e-05
cg16395432	1	26880807	MIR1976;RPS6KA1;RPS6KA1	TSS1500;Body;Body		0.703325	0.0582796	0.812641	0.0323998	-0.109317	2.18858e-06	9.27236e-05
cg11377047	1	26881009	MIR1976;RPS6KA1;RPS6KA1	TSS200;Body;Body		0.51853	0.0518964	0.637114	0.0202492	-0.118584	2.32827e-08	6.76069e-06
cg13199963	1	27126172				0.326184	0.0797922	0.205718	0.0177868	0.120465	3.07332e-06	0.000117876
cg15497006	1	27147585			S_Shelf	0.495858	0.0612471	0.64209	0.0434758	-0.146232	4.42372e-07	3.12665e-05
cg06511276	1	27155069	ZDHHC18	Body	S_Shore	0.571524	0.0479472	0.684415	0.0423927	-0.112892	4.42372e-07	3.12665e-05
cg26889408	1	27160601	ZDHHC18	Body		0.555724	0.0733526	0.664028	0.0226303	-0.108304	2.79393e-07	2.36065e-05
cg15030789	1	27438378	SLC9A1	Body		0.534761	0.0674463	0.671789	0.0619013	-0.137028	7.95571e-05	0.00128713
cg24738346	1	27479312	SLC9A1	Body	N_Shelf	0.483901	0.0890479	0.339437	0.0151982	0.144464	9.31309e-08	1.25289e-05
cg25471443	1	27668058	SYTL1	TSS1500		0.437601	0.0558872	0.549459	0.0256809	-0.111858	6.98482e-07	4.24195e-05
cg06745704	1	27668325	SYTL1	TSS200		0.453971	0.0680593	0.586287	0.032871	-0.132316	9.31309e-08	1.25289e-05
cg04608356	1	27668433	SYTL1	TSS200		0.494446	0.0657027	0.619736	0.0346898	-0.12529	4.42372e-07	3.12665e-05
cg12748890	1	27676205	SYTL1	Body	Island	0.406804	0.0727527	0.302366	0.0703305	0.104438	0.00199703	0.0145711
cg06507987	1	27686768	MAP3K6	Body	N_Shore	0.580781	0.0594915	0.737731	0.0162758	-0.15695	2.32827e-08	6.76069e-06
cg01730970	1	27687074	MAP3K6	Body	Island	0.422612	0.0789786	0.586201	0.0588815	-0.163588	4.21417e-06	0.000147433
cg06035600	1	27687454	MAP3K6	Body	Island	0.725748	0.0610993	0.857084	0.0243263	-0.131336	4.42372e-07	3.12665e-05
cg04789365	1	27687695	MAP3K6	Body	Island	0.581567	0.0583096	0.726721	0.0230725	-0.145155	4.65655e-08	8.79396e-06
cg04233521	1	27743080	WASF2	Body		0.294136	0.0522836	0.418523	0.0329918	-0.124386	4.42372e-07	3.12665e-05
cg22226904	1	27819060			S_Shelf	0.398975	0.11388	0.232684	0.0256578	0.166291	1.53666e-06	7.23908e-05
cg15694146	1	27823372				0.363798	0.068177	0.253314	0.0131887	0.110484	4.42372e-07	3.12665e-05
cg03937290	1	27852711			N_Shore	0.457774	0.0626231	0.568916	0.0156952	-0.111142	2.79393e-07	2.36065e-05
cg13920090	1	27872303	AHDC1	3'UTR	N_Shelf	0.456612	0.0780443	0.342098	0.0175586	0.114514	6.98482e-07	4.24195e-05
cg03538499	1	27941694	FGR;FGR;FGR	Body;Body;Body	N_Shore	0.482984	0.10204	0.356237	0.0196522	0.126747	0.000116646	0.00171439
cg20485084	1	27945005	FGR;FGR;FGR	Body;Body;Body	S_Shelf	0.657945	0.110657	0.833525	0.0328843	-0.17558	1.04772e-06	5.55232e-05
cg11254522	1	27950343	FGR;FGR;FGR	Body;Body;Body		0.665534	0.0545044	0.784357	0.0226623	-0.118823	1.62979e-07	1.71363e-05
cg12465678	1	27953336	FGR;FGR;FGR	TSS1500;5'UTR;TSS1500		0.576712	0.0553107	0.684196	0.0261253	-0.107485	1.04772e-06	5.55232e-05
cg11587640	1	27959253	FGR	5'UTR	N_Shore	0.44999	0.0499866	0.577322	0.0443659	-0.127333	1.53666e-06	7.23908e-05
cg16684817	1	28202173	C1orf38;C1orf38;C1orf38	Body;Body;Body	S_Shelf	0.650021	0.0671915	0.766083	0.0341866	-0.116062	7.63674e-06	0.000225786
cg23691781	1	28212827	C1orf38;C1orf38;C1orf38	3'UTR;3'UTR;3'UTR		0.614904	0.0738622	0.724552	0.0444066	-0.109648	0.000278555	0.00331135
cg11176159	1	28213800				0.493306	0.0709903	0.643301	0.0394923	-0.149995	1.62979e-07	1.71363e-05
cg27182070	1	28218282	RPA2	3'UTR		0.642683	0.087074	0.809043	0.0328	-0.16636	6.98482e-07	4.24195e-05
cg08452964	1	28382887	EYA3	Body		0.452352	0.0621983	0.570616	0.0269274	-0.118265	1.62979e-07	1.71363e-05
cg00261690	1	28856281	SNHG3-RCC1;SNHG3-RCC1;SNHG3-RCC1;RCC1;RCC1;RCC1	Body;Body;5'UTR;5'UTR;5'UTR;5'UTR	N_Shore	0.732376	0.077634	0.865005	0.0295476	-0.13263	1.53666e-06	7.23908e-05
cg21870545	1	29213106	EPB41;EPB41;EPB41;EPB41;EPB41	TSS1500;TSS1500;TSS1500;TSS1500;TSS1500	N_Shore	0.531273	0.0618238	0.649963	0.0404099	-0.118689	1.53666e-06	7.23908e-05
cg25727366	1	29213226	EPB41;EPB41;EPB41;EPB41;EPB41	TSS1500;TSS1500;TSS1500;TSS1500;TSS1500	N_Shore	0.486743	0.055477	0.586967	0.0332904	-0.100224	5.30148e-05	0.000948169
cg14182254	1	29497954	SFRS4	Body		0.540418	0.106743	0.396328	0.025695	0.144089	5.30148e-05	0.000948169
cg25187161	1	29510025	SFRS4	TSS1500	S_Shore	0.512808	0.0588057	0.622485	0.0393912	-0.109677	7.63674e-06	0.000225786
cg12058544	1	29598283	PTPRU;PTPRU;PTPRU	Body;Body;Body		0.497719	0.08538	0.343922	0.0363577	0.153798	1.04772e-06	5.55232e-05
cg26721382	1	31196596	MATN1	TSS200	S_Shelf	0.687737	0.0430645	0.797725	0.0207417	-0.109988	2.32827e-08	6.76069e-06
cg17418085	1	31229122	LAPTM5	Body		0.477818	0.0756394	0.670323	0.0357748	-0.192505	2.32827e-08	6.76069e-06
cg19919590	1	31229569	LAPTM5	Body		0.338317	0.0546944	0.467814	0.0650496	-0.129497	0.000167496	0.00225043
cg24459792	1	31230846	LAPTM5	TSS200		0.368485	0.0472563	0.499329	0.0435613	-0.130844	1.04772e-06	5.55232e-05
cg10001720	1	31231363	LAPTM5	TSS1500		0.564977	0.0448781	0.672097	0.0312298	-0.10712	6.98482e-07	4.24195e-05
cg01815720	1	31277948			N_Shelf	0.607437	0.0554173	0.709896	0.0378896	-0.102459	4.28635e-05	0.000807954
cg00583861	1	32014363				0.560417	0.0842451	0.398097	0.0328894	0.16232	2.32827e-08	6.76069e-06
cg23268630	1	32264315	SPOCD1	Body		0.376202	0.0867885	0.250787	0.0300195	0.125415	2.16297e-05	0.000483684
cg07222861	1	32355084				0.392846	0.0606276	0.539837	0.044464	-0.146991	2.18858e-06	9.27236e-05
cg05714732	1	32409096			N_Shore	0.694557	0.0743583	0.835814	0.0117226	-0.141256	1.04772e-06	5.55232e-05
cg02830936	1	32708485	MTMR9L	TSS1500	S_Shore	0.339543	0.0987682	0.223253	0.0413766	0.116289	0.000519554	0.0053331
cg12710152	1	32716773	LCK	TSS200	S_Shelf	0.461509	0.0711522	0.592311	0.0519554	-0.130801	2.18858e-06	9.27236e-05
cg02450981	1	32825803			N_Shore	0.356396	0.062068	0.47613	0.0403465	-0.119733	1.31315e-05	0.000335489
cg10249224	1	32828191	TSSK3;TSSK3;LOC100128071	1stExon;5'UTR;TSS1500	S_Shore	0.554527	0.101018	0.408821	0.0531522	0.145706	6.51684e-05	0.00110898
cg15482893	1	32837667	BSDC1;BSDC1;BSDC1;BSDC1	Body;Body;Body;Body		0.543047	0.056285	0.661409	0.0341689	-0.118362	1.53666e-06	7.23908e-05
cg23097296	1	33231167	KIAA1522	Body		0.362506	0.0694933	0.256157	0.0322364	0.106349	5.72755e-06	0.000183112
cg06786238	1	33231190	KIAA1522	Body		0.664486	0.0725193	0.529887	0.0461037	0.134599	3.43886e-05	0.000684869
cg02101812	1	33447089				0.281916	0.0483089	0.425589	0.0550917	-0.143673	2.79393e-07	2.36065e-05
cg02073304	1	33457500				0.526744	0.0570095	0.672505	0.0334212	-0.14576	2.32827e-08	6.76069e-06
cg11254053	1	33497125	AK2;AK2	Body;Body		0.672051	0.0729531	0.780748	0.0218722	-0.108697	1.69498e-05	0.000404466
cg01481000	1	33514858			N_Shore	0.325493	0.0437063	0.432925	0.0519894	-0.107432	7.95571e-05	0.00128713
cg12386614	1	33608053				0.528746	0.142824	0.428098	0.106598	0.100648	0.00830437	0.0416868
cg21416692	1	33803805	PHC2;PHC2	5'UTR;Body		0.408092	0.0772568	0.289542	0.0223946	0.11855	6.98482e-07	4.24195e-05
cg15895925	1	33810859	PHC2;PHC2	5'UTR;Body	N_Shelf	0.528363	0.116151	0.358063	0.0312083	0.1703	6.98482e-07	4.24195e-05
cg06763161	1	33813745	PHC2;PHC2	5'UTR;Body	N_Shore	0.51194	0.0855213	0.400756	0.0240508	0.111184	4.21417e-06	0.000147433
cg09126995	1	33814006	PHC2;PHC2	5'UTR;Body	N_Shore	0.497758	0.0838192	0.385485	0.014171	0.112274	6.98482e-07	4.24195e-05
cg15593269	1	33875964				0.577591	0.0767349	0.457072	0.0372928	0.120519	3.19711e-05	0.00067228
cg22361106	1	33909498				0.389489	0.0699763	0.280357	0.0264591	0.109132	1.00814e-05	0.000276932
cg14713217	1	33924313				0.424769	0.102808	0.292032	0.0322563	0.132737	9.66233e-05	0.00148813
cg16815882	1	35908609	KIAA0319L	Body		0.626449	0.0698566	0.775673	0.0343141	-0.149223	4.65655e-08	8.79396e-06
cg15388210	1	36005826	KIAA0319L	Body		0.411061	0.0712025	0.309297	0.038289	0.101765	9.66233e-05	0.00148813
cg15644413	1	36185939	C1orf216	TSS1500	S_Shore	0.7329	0.05579	0.839453	0.0250185	-0.106553	6.98482e-07	4.24195e-05
cg01833470	1	36270210			N_Shelf	0.449726	0.07161	0.579223	0.0413853	-0.129497	2.74038e-05	0.000577117
cg03731202	1	36574795				0.486004	0.0727407	0.613751	0.0272482	-0.127748	4.42372e-07	3.12665e-05
cg27181349	1	36574854				0.478433	0.079865	0.6479	0.0277403	-0.169467	2.32827e-08	6.76069e-06
cg08639948	1	36591237			S_Shore	0.429489	0.0664686	0.309448	0.0191011	0.12004	4.42372e-07	3.12665e-05
cg06774445	1	36793290			S_Shelf	0.743866	0.0548361	0.848812	0.0108323	-0.104947	2.32827e-08	6.76069e-06
cg05798664	1	36825645	STK40	Body		0.610431	0.0669846	0.748025	0.0306356	-0.137594	4.42372e-07	3.12665e-05
cg08529481	1	36832173	STK40	5'UTR		0.505192	0.0626974	0.637733	0.0224098	-0.132541	2.32827e-08	6.76069e-06
cg04430911	1	36914349	OSCP1;OSCP1	Body;Body	N_Shore	0.595047	0.0530554	0.70528	0.0202191	-0.110232	4.65655e-08	8.79396e-06
cg09514174	1	36916681	OSCP1;OSCP1	TSS1500;TSS1500	S_Shore	0.332541	0.0677994	0.226679	0.0238948	0.105862	1.31315e-05	0.000335489
cg14669362	1	36923510	MRPS15	Body		0.515586	0.128033	0.736381	0.0193789	-0.220795	2.79393e-07	2.36065e-05
cg07285167	1	36948981	CSF3R;CSF3R;CSF3R;CSF3R	TSS1500;TSS1500;TSS1500;TSS1500		0.539531	0.05321	0.651756	0.0394635	-0.112225	2.79393e-07	2.36065e-05
cg21409965	1	37283904	GRIK3	Body		0.439441	0.0724718	0.32736	0.0198113	0.112081	1.53666e-06	7.23908e-05
cg24635860	1	37939423	ZC3H12A	TSS1500	N_Shore	0.384652	0.0732443	0.545207	0.0370556	-0.160555	1.04772e-06	5.55232e-05
cg00859858	1	37944257	ZC3H12A	Body	S_Shelf	0.685599	0.0473853	0.797138	0.0305921	-0.111539	4.42372e-07	3.12665e-05
cg07813495	1	37947276	ZC3H12A	Body		0.603284	0.0507108	0.721562	0.0292204	-0.118277	9.31309e-08	1.25289e-05
cg27229484	1	37947371	ZC3H12A	Body		0.78383	0.0683207	0.912556	0.0263194	-0.128727	1.04772e-06	5.55232e-05
cg17226042	1	37973652	MEAF6	Body		0.693671	0.062728	0.826952	0.0220492	-0.133281	2.79393e-07	2.36065e-05
cg14830003	1	38022657	DNALI1	1stExon	Island	0.514596	0.0638857	0.400399	0.0352634	0.114197	3.07332e-06	0.000117876
cg09122414	1	38391771	INPP5B	Body		0.392017	0.0598195	0.538345	0.0715306	-0.146327	7.63674e-06	0.000225786
cg18876826	1	38396334	INPP5B	Body	N_Shore	0.553962	0.0735772	0.707784	0.0419372	-0.153821	2.79393e-07	2.36065e-05
cg20144984	1	38604476				0.444653	0.0717307	0.323213	0.0266831	0.121441	6.98482e-07	4.24195e-05
cg10626816	1	39025249				0.27049	0.0537041	0.37215	0.0268722	-0.10166	1.53666e-06	7.23908e-05
cg25314315	1	39407387	RHBDL2;RHBDL2	1stExon;5'UTR		0.471968	0.0764267	0.355109	0.0624316	0.116859	0.000383164	0.00423013
cg08209422	1	39407567	RHBDL2	TSS200		0.449844	0.0710237	0.336182	0.0332386	0.113662	1.69498e-05	0.000404466
cg20286956	1	39547918	MACF1	5'UTR	Island	0.410523	0.0783338	0.292714	0.0396931	0.117809	0.000163495	0.00225043
cg22367631	1	39569079	MACF1	Body	N_Shore	0.403145	0.057118	0.557982	0.0526459	-0.154836	1.62979e-07	1.71363e-05
cg24159575	1	39662235	MACF1	Body		0.60392	0.075125	0.747507	0.0308253	-0.143587	1.62979e-07	1.71363e-05
cg19589131	1	39876059	KIAA0754;MACF1;MACF1	1stExon;Body;Body	S_Shore	0.491527	0.0901097	0.365286	0.018444	0.126241	1.53666e-06	7.23908e-05
cg00036110	1	40146660	HPCAL4	3'UTR	N_Shelf	0.466309	0.0469646	0.567557	0.0759139	-0.101248	0.000446912	0.00475805
cg14963928	1	40392088				0.561997	0.0683419	0.667674	0.0571076	-0.105676	0.000601952	0.00595952
cg02367921	1	40504529			N_Shore	0.46124	0.0530683	0.603863	0.0469321	-0.142622	6.98482e-07	4.24195e-05
cg07033722	1	40539032	PPT1;PPT1	3'UTR;3'UTR		0.753883	0.0800013	0.896025	0.0198132	-0.142142	2.32827e-08	6.76069e-06
cg07405182	1	40598455			N_Shore	0.350717	0.0799564	0.227564	0.0199218	0.123153	3.07332e-06	0.000117876
cg22799499	1	40773045	COL9A2	Body	S_Shelf	0.623534	0.0511774	0.734633	0.0237859	-0.111098	9.31309e-08	1.25289e-05
cg23109867	1	41304105	KCNQ4;KCNQ4	Body;Body	Island	0.696645	0.0725753	0.594088	0.0500579	0.102558	0.000519554	0.0053331
cg04011995	1	41326317			N_Shore	0.738715	0.0746157	0.882487	0.016834	-0.143772	5.43264e-08	1.01923e-05
cg08719289	1	41328378	CITED4	TSS1500	S_Shore	0.416861	0.0558473	0.517827	0.0342838	-0.100966	7.63674e-06	0.000225786
cg10705800	1	41328420	CITED4	TSS1500	S_Shore	0.379477	0.0517231	0.480438	0.0303445	-0.100961	2.79393e-07	2.36065e-05
cg08457158	1	41367714				0.38523	0.0778179	0.27752	0.0301593	0.107709	1.00814e-05	0.000276932
cg16733643	1	41575522	SCMH1;SCMH1	Body;Body		0.457926	0.0771527	0.345765	0.0392382	0.112161	0.000278555	0.00331135
cg19927540	1	41898311				0.397451	0.0635207	0.287359	0.021926	0.110092	1.04772e-06	5.55232e-05
cg22381248	1	42003713	HIVEP3;HIVEP3	Body;Body		0.443806	0.0869829	0.341477	0.0202135	0.10233	4.012e-05	0.000797532
cg17892259	1	42149829	HIVEP3;HIVEP3	5'UTR;5'UTR		0.406157	0.0625178	0.547501	0.0537334	-0.141344	2.16297e-05	0.000483684
cg24254842	1	42193353	HIVEP3;HIVEP3	5'UTR;5'UTR		0.317587	0.0431923	0.42059	0.0371262	-0.103003	5.72755e-06	0.000183112
cg23114964	1	42217077	HIVEP3;HIVEP3	5'UTR;5'UTR		0.314166	0.0569439	0.439607	0.0590355	-0.125441	2.74038e-05	0.000577117
cg13423554	1	42317463	HIVEP3;HIVEP3	5'UTR;5'UTR		0.342051	0.0442153	0.442941	0.0680168	-0.10089	0.000446912	0.00475805
cg23762517	1	42384310	HIVEP3;HIVEP3;HIVEP3;HIVEP3	1stExon;1stExon;5'UTR;5'UTR	S_Shore	0.347721	0.0590845	0.24746	0.0387338	0.100261	6.51684e-05	0.00110898
cg15644324	1	42384647	HIVEP3;HIVEP3	TSS200;TSS200	S_Shore	0.433603	0.0820249	0.303322	0.0410126	0.130281	3.43886e-05	0.000684869
cg07313701	1	42447165				0.538533	0.059607	0.671683	0.0218786	-0.133149	2.32827e-08	6.76069e-06
cg02493217	1	42806405				0.399233	0.0728711	0.288601	0.0162657	0.110632	4.42372e-07	3.12665e-05
cg24250588	1	43203008	CLDN19;CLDN19	Body;Body	N_Shore	0.327277	0.047193	0.438384	0.033143	-0.111106	1.62979e-07	1.71363e-05
cg06094523	1	43398103	SLC2A1	Body		0.466335	0.0485086	0.587476	0.0275075	-0.121142	4.42372e-07	3.12665e-05
cg16738646	1	43409193	SLC2A1	Body		0.520592	0.06231	0.68334	0.0154529	-0.162748	4.65655e-08	8.79396e-06
cg14525270	1	43766647	TIE1	TSS200	N_Shelf	0.381172	0.0571188	0.517311	0.0550744	-0.136139	1.00814e-05	0.000276932
cg07865091	1	43814306	MPL	Body	Island	0.413329	0.0888307	0.285853	0.0340497	0.127477	3.43886e-05	0.000684869
cg18856478	1	43814358	MPL	Body	Island	0.387279	0.0972305	0.257383	0.0341475	0.129896	6.51684e-05	0.00110898
cg10958452	1	44114346	KDM4A	TSS1500	N_Shore	0.631784	0.0676202	0.778381	0.0315513	-0.146597	1.62979e-07	1.71363e-05
cg17737314	1	44114355	KDM4A	TSS1500	N_Shore	0.526894	0.0634186	0.654092	0.0435079	-0.127198	2.18858e-06	9.27236e-05
cg19636224	1	44176844	ST3GAL3;ST3GAL3;ST3GAL3;ST3GAL3;ST3GAL3;ST3GAL3;ST3GAL3;ST3GAL3;ST3GAL3;ST3GAL3	5'UTR;5'UTR;5'UTR;5'UTR;5'UTR;5'UTR;5'UTR;5'UTR;5'UTR;5'UTR	S_Shelf	0.728474	0.0691644	0.840737	0.0239326	-0.112263	1.00814e-05	0.000276932
cg23290313	1	44287964	ST3GAL3;ST3GAL3;ST3GAL3;ST3GAL3;ST3GAL3;ST3GAL3;ST3GAL3;ST3GAL3;ST3GAL3;ST3GAL3	Body;Body;Body;Body;Body;Body;Body;Body;Body;Body		0.562854	0.0931538	0.396392	0.028635	0.166461	4.65655e-08	8.79396e-06
cg25363807	1	44703923	ERI3	Body		0.439747	0.0992677	0.59223	0.0542902	-0.152482	7.95571e-05	0.00128713
cg15833565	1	44741190	ERI3	Body		0.521761	0.0749007	0.40919	0.0342767	0.112571	7.63674e-06	0.000225786
cg12590902	1	44771985	ERI3	Body		0.659196	0.0537211	0.763819	0.0196795	-0.104623	2.32827e-08	6.76069e-06
cg21578207	1	44870088	RNF220	TSS1500	N_Shore	0.478097	0.0624754	0.600545	0.0448032	-0.122448	1.69498e-05	0.000404466
cg19692314	1	45042285	RNF220	Body		0.414977	0.0551373	0.313866	0.0128148	0.10111	9.31309e-08	1.25289e-05
cg13051977	1	45148001	C1orf228	5'UTR		0.672468	0.0945973	0.794435	0.0464991	-0.121967	0.000383164	0.00423013
cg24527881	1	45187630	C1orf228	Body	N_Shelf	0.356639	0.060943	0.479754	0.036292	-0.123115	4.21417e-06	0.000147433
cg03320492	1	45187810	C1orf228	Body	N_Shore	0.453281	0.0877476	0.567047	0.0522623	-0.113766	0.000519554	0.0053331
cg14658964	1	45189026	C1orf228	Body	N_Shore	0.529732	0.0587484	0.669333	0.0283741	-0.139601	2.32827e-08	6.76069e-06
cg15605235	1	45189743	C1orf228	Body	Island	0.47419	0.045326	0.576253	0.0192012	-0.102063	3.07332e-06	0.000117876
cg02359160	1	45189875	C1orf228	Body	Island	0.594646	0.0464473	0.707262	0.0250847	-0.112616	2.79393e-07	2.36065e-05
cg07173823	1	45190519	C1orf228	Body	Island	0.621024	0.0430704	0.739387	0.0444121	-0.118364	6.98482e-07	4.24195e-05
cg14565781	1	45274513	BTBD19	1stExon	S_Shelf	0.320575	0.0860834	0.180077	0.0363336	0.140498	1.69498e-05	0.000404466
cg16651877	1	45276338	BTBD19	Body	N_Shelf	0.45202	0.0367476	0.560879	0.0417146	-0.108859	9.31309e-08	1.25289e-05
cg17298989	1	45350531	EIF2B3;EIF2B3	Body;Body		0.466673	0.0915215	0.342988	0.0189551	0.123685	5.72755e-06	0.000183112
cg12081325	1	45413279	EIF2B3;EIF2B3	Body;Body		0.263036	0.069238	0.158504	0.0306418	0.104532	5.30148e-05	0.000948169
cg01008154	1	46509395	PIK3R3;PIK3R3	Body;Body		0.434276	0.0614585	0.560199	0.0331658	-0.125924	2.79393e-07	2.36065e-05
cg05322273	1	46632363			N_Shore	0.353334	0.0488114	0.45906	0.0382492	-0.105726	1.04772e-06	5.55232e-05
cg15711727	1	46632465			N_Shore	0.304366	0.0392141	0.404389	0.0264733	-0.100023	1.62979e-07	1.71363e-05
cg08638929	1	46640255	TSPAN1	TSS1500		0.566363	0.0919965	0.446765	0.054474	0.119598	0.000919505	0.00816884
cg05371506	1	46649970	TSPAN1	Body		0.491149	0.0505645	0.605002	0.0238103	-0.113853	9.31309e-08	1.25289e-05
cg01440934	1	47051752	MKNK1;MKNK1;MKNK1;MKNK1;MKNK1	Body;Body;Body;Body;Body		0.689189	0.0675394	0.811907	0.0114052	-0.122718	9.31309e-08	1.25289e-05
cg23440155	1	47264601	CYP4B1;CYP4B1	TSS200;TSS200		0.55957	0.0775696	0.437536	0.0543933	0.122035	7.95571e-05	0.00128713
cg06619077	1	47656003	PDZK1IP1	TSS1500		0.26479	0.0623109	0.150129	0.0274379	0.114661	3.07332e-06	0.000117876
cg01693598	1	47998637			N_Shore	0.361786	0.0757346	0.247811	0.0248715	0.113976	1.00814e-05	0.000276932
cg05138148	1	48449895			Island	0.390718	0.0454386	0.494206	0.0400109	-0.103488	7.63674e-06	0.000225786
cg03607680	1	48450020			Island	0.365791	0.069268	0.482779	0.0383037	-0.116988	1.69498e-05	0.000404466
cg08456859	1	48450143			Island	0.516488	0.0517262	0.620188	0.0425593	-0.1037	4.28635e-05	0.000807954
cg04871498	1	48450218			S_Shore	0.424265	0.0540275	0.54877	0.0596259	-0.124505	6.51684e-05	0.00110898
cg08871545	1	48559803				0.503966	0.0586284	0.632829	0.0428464	-0.128863	6.98482e-07	4.24195e-05
cg04865113	1	48960137				0.420118	0.0929809	0.291104	0.0125131	0.129015	2.79393e-07	2.36065e-05
cg12127196	1	50489240	AGBL4	Body	N_Shore	0.372305	0.065208	0.265642	0.0457706	0.106663	9.66233e-05	0.00148813
cg26301690	1	50569610	ELAVL4;ELAVL4;ELAVL4	Body;5'UTR;1stExon		0.461501	0.0679509	0.338131	0.0256341	0.12337	4.42372e-07	3.12665e-05
cg21140898	1	51442318			N_Shore	0.34775	0.0570974	0.469259	0.0705443	-0.121509	0.000236087	0.0029215
cg25599902	1	51567771	C1orf185	TSS200		0.402484	0.0850585	0.29689	0.0225681	0.105594	3.43886e-05	0.000684869
cg17111846	1	51567810	C1orf185	TSS200		0.565778	0.0895769	0.435854	0.0343818	0.129924	4.28635e-05	0.000807954
cg24701772	1	51888961	EPS15;EPS15	TSS1500;Body		0.686162	0.060327	0.584788	0.0204464	0.101374	1.31315e-05	0.000335489
cg17076592	1	52499691	TXNDC12;KTI12	Body;TSS1500	S_Shore	0.509807	0.0848956	0.391577	0.0310379	0.11823	2.16297e-05	0.000483684
cg12527995	1	53103294	FAM159A	Body	S_Shelf	0.579165	0.0804189	0.740383	0.0238231	-0.161218	9.31309e-08	1.25289e-05
cg00692173	1	53217358	ZYG11B	Body		0.403199	0.0896889	0.29437	0.0313712	0.108829	0.000383164	0.00423013
cg01823958	1	53557455	SLC1A7	Body	N_Shore	0.581097	0.0649637	0.697763	0.0389866	-0.116665	1.62979e-07	1.71363e-05
cg00317626	1	53600741	SLC1A7	Body		0.633298	0.0712556	0.523865	0.0227194	0.109434	3.07332e-06	0.000117876
cg13863396	1	53661346	CPT2	TSS1500	N_Shore	0.466323	0.112509	0.28809	0.0628306	0.178232	7.63674e-06	0.000225786
cg06525453	1	53661448	CPT2	TSS1500	N_Shore	0.473973	0.108348	0.310523	0.00876207	0.16345	2.32827e-08	6.76069e-06
cg12299361	1	53796769			S_Shelf	0.601182	0.0573718	0.728359	0.0320697	-0.127177	6.98482e-07	4.24195e-05
cg26527263	1	53875972				0.443632	0.0780497	0.323772	0.040245	0.11986	1.31315e-05	0.000335489
cg09991173	1	54194996	GLIS1	5'UTR		0.687835	0.066353	0.57952	0.0514985	0.108315	0.000167496	0.00225043
cg24145935	1	54195078	GLIS1	5'UTR		0.610163	0.0650754	0.50349	0.0371154	0.106673	4.012e-05	0.000797532
cg17734802	1	54358862	DIO1;DIO1;DIO1;DIO1	TSS1500;TSS1500;TSS1500;TSS1500	S_Shelf	0.478725	0.0401231	0.59598	0.0424341	-0.117255	1.53666e-06	7.23908e-05
cg08526412	1	54520114	C1orf83;TMEM59	Body;TSS1500	S_Shore	0.302199	0.0406623	0.407088	0.0538133	-0.104888	3.43886e-05	0.000684869
cg20793071	1	54520450	C1orf83;TMEM59	Body;TSS1500	S_Shore	0.41648	0.0530156	0.518766	0.0262637	-0.102287	1.53666e-06	7.23908e-05
cg09820244	1	54790722	SSBP3;SSBP3;SSBP3	Body;Body;Body		0.490091	0.0799446	0.375819	0.028718	0.114272	1.97748e-05	0.000471117
cg09890699	1	54821853	SSBP3;SSBP3;SSBP3	Body;Body;Body	N_Shore	0.407062	0.0447621	0.512228	0.0193617	-0.105166	4.65655e-08	8.79396e-06
cg10426951	1	54821910	SSBP3;SSBP3;SSBP3	Body;Body;Body	N_Shore	0.348415	0.0539376	0.457448	0.0414362	-0.109032	1.31315e-05	0.000335489
cg00172603	1	54822031	SSBP3;SSBP3;SSBP3	Body;Body;Body	Island	0.40925	0.0756108	0.58219	0.0543798	-0.17294	2.18858e-06	9.27236e-05
cg19963589	1	54822103	SSBP3;SSBP3;SSBP3	Body;Body;Body	Island	0.40058	0.0577351	0.519056	0.0456302	-0.118476	2.18858e-06	9.27236e-05
cg08641990	1	54822503	SSBP3;SSBP3;SSBP3	Body;Body;Body	S_Shore	0.659483	0.0859242	0.818467	0.014865	-0.158984	4.65655e-08	8.79396e-06
cg02927682	1	54844424	SSBP3;SSBP3;SSBP3	Body;Body;Body		0.555703	0.0654289	0.663661	0.0612405	-0.107958	0.000519554	0.0053331
cg24834436	1	54941132			S_Shore	0.5588	0.0671398	0.665448	0.037485	-0.106647	2.74038e-05	0.000577117
cg08106066	1	54941170			S_Shore	0.557479	0.05876	0.692409	0.0221775	-0.134931	2.71632e-08	7.7151e-06
cg17085123	1	54943133			S_Shelf	0.445316	0.0564295	0.574109	0.0485202	-0.128794	1.00814e-05	0.000276932
cg10710218	1	55012989	ACOT11;ACOT11	TSS1500;TSS1500		0.59018	0.0606594	0.698675	0.0311354	-0.108494	1.53666e-06	7.23908e-05
cg11177235	1	55089182	ACOT11;FAM151A;FAM151A	Body;1stExon;5'UTR		0.430398	0.0756938	0.310533	0.023103	0.119865	2.79393e-07	2.36065e-05
cg04919581	1	55089365	ACOT11;FAM151A	Body;TSS200		0.452205	0.0744966	0.347397	0.0246928	0.104808	1.00814e-05	0.000276932
cg13458781	1	55089372	ACOT11;FAM151A	Body;TSS200		0.422684	0.0733367	0.317333	0.0309018	0.105351	4.21417e-06	0.000147433
cg15645660	1	55247356	TTC22	Body	Island	0.573835	0.066249	0.47092	0.0232525	0.102915	1.04772e-06	5.55232e-05
cg11949335	1	55247408	TTC22	Body	Island	0.684146	0.0758299	0.566754	0.0296926	0.117393	2.16297e-05	0.000483684
cg17457014	1	55254401	TTC22;TTC22	Body;Body		0.509045	0.0844199	0.402703	0.0212285	0.106341	3.43886e-05	0.000684869
cg24685134	1	55267152	TTC22;TTC22	TSS1500;TSS1500	S_Shore	0.245787	0.0712885	0.377415	0.0241768	-0.131628	3.07332e-06	0.000117876
cg00713294	1	55678649	USP24	Body	N_Shore	0.602896	0.0924837	0.756926	0.0300428	-0.15403	2.18858e-06	9.27236e-05
cg15089826	1	55794598				0.58652	0.0793251	0.477992	0.0536121	0.108529	0.000278555	0.00331135
cg15200009	1	55909399				0.533834	0.0927432	0.42207	0.0319363	0.111764	0.000519554	0.0053331
cg19253379	1	56206919				0.436636	0.0588028	0.581547	0.0281645	-0.144911	2.32827e-08	6.76069e-06
cg07477602	1	56961319	PPAP2B;PPAP2B	3'UTR;3'UTR		0.691093	0.0836806	0.836625	0.0180899	-0.145532	1.00814e-05	0.000276932
cg12180551	1	56975583	PPAP2B;PPAP2B	Body;Body		0.476513	0.0960174	0.368692	0.0302775	0.107821	0.000236087	0.0029215
cg27398401	1	56976548	PPAP2B;PPAP2B	Body;Body		0.623009	0.0611532	0.51322	0.0491521	0.10979	7.95571e-05	0.00128713
cg16738453	1	57029014	PPAP2B;PPAP2B	Body;Body		0.567275	0.0778415	0.461763	0.0314771	0.105512	3.43886e-05	0.000684869
cg17902947	1	57040807	PPAP2B;PPAP2B	Body;Body	N_Shelf	0.582635	0.0923017	0.475043	0.0372194	0.107592	0.000446912	0.00475805
cg02468627	1	57043571	PPAP2B;PPAP2B	Body;Body	N_Shore	0.410147	0.0974584	0.286311	0.0385856	0.123835	0.000446912	0.00475805
cg16505550	1	57045708	PPAP2B;PPAP2B	TSS1500;TSS1500	S_Shore	0.570829	0.0825165	0.454671	0.0271926	0.116158	7.95571e-05	0.00128713
cg01923724	1	58864209				0.673295	0.0738055	0.79868	0.0310126	-0.125385	3.07332e-06	0.000117876
cg23211736	1	59012820	OMA1	TSS1500	S_Shore	0.461359	0.0765159	0.359701	0.010908	0.101658	1.04772e-06	5.55232e-05
cg13432945	1	59193388				0.518581	0.0964185	0.40455	0.059269	0.11403	0.000919505	0.00816884
cg09468264	1	59340913				0.649769	0.0650095	0.536382	0.0391747	0.113386	1.69498e-05	0.000404466
cg17171539	1	59398690				0.551046	0.0696263	0.686775	0.0179953	-0.135729	4.42372e-07	3.12665e-05
cg20849150	1	59522993				0.338494	0.0675243	0.237804	0.0348172	0.10069	5.30148e-05	0.000948169
cg15568628	1	59529453				0.309618	0.0529829	0.430887	0.0402264	-0.121269	2.18858e-06	9.27236e-05
cg21809161	1	59617037				0.495061	0.0754397	0.363539	0.0169287	0.131522	2.79393e-07	2.36065e-05
cg04163847	1	59622594				0.358651	0.0730479	0.250534	0.0119537	0.108117	1.53666e-06	7.23908e-05
cg27571329	1	59859555	FGGY;FGGY	Body;Body		0.504279	0.109214	0.335162	0.0275533	0.169118	1.62979e-07	1.71363e-05
cg14044461	1	60242958				0.511743	0.0700325	0.389247	0.0246611	0.122496	9.31309e-08	1.25289e-05
cg07813031	1	61298421				0.613799	0.0733284	0.754905	0.0238366	-0.141107	9.31309e-08	1.25289e-05
cg02140384	1	61518897			N_Shore	0.393986	0.0597385	0.531428	0.0848371	-0.137443	2.74038e-05	0.000577117
cg25369553	1	61522373			S_Shelf	0.371039	0.0781864	0.262917	0.04002	0.108123	0.000199323	0.00256939
cg14093103	1	61546214	NFIA;NFIA	Body;TSS1500	N_Shelf	0.56461	0.0943325	0.438187	0.0111411	0.126423	1.53666e-06	7.23908e-05
cg18946602	1	61549982	NFIA;NFIA;NFIA;NFIA	Body;Body;Body;Body	S_Shore	0.474753	0.111025	0.312699	0.0363687	0.162054	6.98482e-07	4.24195e-05
cg09062708	1	61649907	NFIA;NFIA;NFIA;NFIA	Body;Body;Body;Body		0.494005	0.0875541	0.359418	0.0228353	0.134587	6.98482e-07	4.24195e-05
cg09219280	1	61869782	NFIA;NFIA;NFIA;NFIA	Body;Body;Body;Body		0.40373	0.14585	0.587929	0.0892543	-0.184199	0.000383164	0.00423013
cg24870729	1	62102363				0.475737	0.0518381	0.614415	0.0353229	-0.138678	9.31309e-08	1.25289e-05
cg07575344	1	64055717			N_Shelf	0.421373	0.0832331	0.31266	0.0296572	0.108713	6.51684e-05	0.00110898
cg15590153	1	64058523	PGM1	TSS1500	N_Shore	0.609105	0.0618279	0.726159	0.040909	-0.117054	4.21417e-06	0.000147433
cg17328839	1	64127751				0.470788	0.0810477	0.327803	0.0191177	0.142985	4.42372e-07	3.12665e-05
cg05762488	1	64140332				0.327598	0.0632675	0.219411	0.0199842	0.108187	2.79393e-07	2.36065e-05
cg03119829	1	64170964				0.587242	0.0687264	0.733976	0.0241354	-0.146734	4.42372e-07	3.12665e-05
cg02068356	1	64197478				0.333932	0.0797591	0.211186	0.0180149	0.122746	4.21417e-06	0.000147433
cg12421116	1	64269557	ROR1;ROR1	Body;Body		0.625927	0.0774008	0.481984	0.0216743	0.143942	9.31309e-08	1.25289e-05
cg19267457	1	64394702	ROR1;ROR1	Body;Body		0.522287	0.0833714	0.368448	0.00858019	0.153839	2.32827e-08	6.76069e-06
cg04400131	1	65005934	CACHD1	Body		0.498865	0.115735	0.335677	0.0118539	0.163189	4.42372e-07	3.12665e-05
cg12049550	1	65035261	CACHD1	Body		0.658621	0.0651083	0.774681	0.0248561	-0.11606	4.42372e-07	3.12665e-05
cg26315985	1	65363870	JAK1	5'UTR		0.294671	0.114816	0.127133	0.025828	0.167537	4.21417e-06	0.000147433
cg12075498	1	65428216	JAK1	5'UTR	N_Shelf	0.497004	0.0762472	0.641733	0.0502943	-0.144729	2.16297e-05	0.000483684
cg23688719	1	65935654	LEPR;LEPR;LEPR	5'UTR;5'UTR;5'UTR		0.456929	0.0912425	0.320795	0.0273819	0.136134	1.04772e-06	5.55232e-05
cg16265717	1	65993149	LEPR;LEPR;LEPR	5'UTR;5'UTR;5'UTR	S_Shore	0.519024	0.104888	0.335824	0.0266981	0.1832	2.32827e-08	6.76069e-06
cg03915752	1	66802205	PDE4B;PDE4B;PDE4B;PDE4B	Body;Body;Body;Body		0.354104	0.0532234	0.500666	0.068189	-0.146563	7.95571e-05	0.00128713
cg04989278	1	66839134	PDE4B;PDE4B;PDE4B;PDE4B	3'UTR;3'UTR;3'UTR;3'UTR		0.567059	0.0834563	0.731318	0.0285217	-0.164259	2.79393e-07	2.36065e-05
cg10495572	1	66911193				0.369344	0.0506709	0.471468	0.0596867	-0.102124	9.66233e-05	0.00148813
cg23015917	1	67485337	SLC35D1	Body		0.383836	0.104681	0.246328	0.0209077	0.137509	1.00814e-05	0.000276932
cg01356829	1	67772896	IL12RB2	TSS200	N_Shore	0.500332	0.061256	0.618761	0.0243393	-0.118429	1.04772e-06	5.55232e-05
cg19745415	1	67772986	IL12RB2	TSS200	N_Shore	0.465614	0.0660362	0.573639	0.0245583	-0.108026	7.63674e-06	0.000225786
cg26918808	1	67950349				0.378251	0.0715462	0.23487	0.0251475	0.143381	2.32827e-08	6.76069e-06
cg17125585	1	68176471	GNG12	5'UTR		0.409077	0.075093	0.297655	0.0261625	0.111422	3.07332e-06	0.000117876
cg03143457	1	68214821	GNG12	5'UTR		0.692643	0.087449	0.585524	0.0334875	0.107119	0.00137005	0.011
cg22082780	1	68452167				0.702859	0.0935372	0.844416	0.0511904	-0.141556	0.000236087	0.0029215
cg18854765	1	74665362	LRRIQ3;TNNI3K;FPGT	TSS1500;Body;Body	S_Shore	0.62559	0.0606984	0.731997	0.026176	-0.106407	2.79393e-07	2.36065e-05
cg04794532	1	75200562	CRYZ;CRYZ;TYW3;CRYZ;TYW3;CRYZ;TYW3	TSS1500;TSS1500;Body;TSS1500;Body;TSS1500;Body		0.632034	0.0710568	0.531322	0.0344925	0.100712	6.51684e-05	0.00110898
cg25312440	1	76547234	ST6GALNAC3;ST6GALNAC3	Body;Body		0.447499	0.0491415	0.556705	0.096348	-0.109206	0.00199703	0.0145711
cg11348257	1	76556226	ST6GALNAC3;ST6GALNAC3	Body;Body		0.607609	0.0676547	0.725214	0.0363349	-0.117606	2.55334e-06	0.000107943
cg21546950	1	77904032	AK5;AK5	Body;Body		0.449143	0.108775	0.276345	0.0216413	0.172797	4.42372e-07	3.12665e-05
cg10624729	1	78298207	FAM73A	Body		0.64456	0.066496	0.540261	0.0451951	0.1043	0.000116646	0.00171439
cg03000585	1	78355339	NEXN	5'UTR	S_Shore	0.475927	0.0836846	0.34093	0.0454059	0.134997	3.43886e-05	0.000684869
cg13304609	1	79085162	IFI44L	TSS1500		0.628604	0.0654221	0.477298	0.0752461	0.151305	1.04772e-06	5.55232e-05
cg06872964	1	79085250	IFI44L	TSS1500		0.29145	0.0674399	0.18173	0.0438428	0.10972	7.95571e-05	0.00128713
cg03607951	1	79085586	IFI44L	TSS1500		0.258954	0.0827478	0.127436	0.0362515	0.131518	7.63674e-06	0.000225786
cg26518660	1	79728608				0.574905	0.0670042	0.473561	0.0340359	0.101343	2.74038e-05	0.000577117
cg22624907	1	80447732				0.560365	0.105763	0.402724	0.0370613	0.157641	5.72755e-06	0.000183112
cg21609706	1	81624482				0.602004	0.0642249	0.501854	0.0217495	0.10015	1.53666e-06	7.23908e-05
cg06822690	1	82040009				0.424992	0.0574167	0.530037	0.0533787	-0.105045	0.000199323	0.00256939
cg17222682	1	82147424				0.482687	0.0980978	0.336164	0.028147	0.146522	1.04772e-06	5.55232e-05
cg10388307	1	82828058				0.467838	0.0695257	0.590425	0.0625266	-0.122588	6.51684e-05	0.00110898
cg10061129	1	83445408				0.624014	0.0963887	0.777543	0.0195507	-0.153529	1.53666e-06	7.23908e-05
cg08882038	1	84326547			Island	0.295019	0.0731594	0.415037	0.0422506	-0.120017	6.51684e-05	0.00110898
cg26347197	1	84326669			Island	0.387592	0.0748678	0.534286	0.0337528	-0.146694	5.72755e-06	0.000183112
cg02483449	1	84326856			S_Shore	0.654477	0.0748401	0.794189	0.015035	-0.139712	9.31309e-08	1.25289e-05
cg24114822	1	84542225			N_Shore	0.722681	0.0706743	0.830564	0.0300563	-0.107883	2.16297e-05	0.000483684
cg20434422	1	84831593	UOX	Body		0.377597	0.107319	0.27422	0.0527049	0.103378	0.00613684	0.0333597
cg20267580	1	85220130			Island	0.619724	0.094723	0.503415	0.0633207	0.116309	0.00137005	0.011
cg05654164	1	85725892	C1orf52;C1orf52	TSS1500;TSS1500	S_Shore	0.481956	0.0696703	0.3488	0.0242322	0.133157	2.79393e-07	2.36065e-05
cg19729188	1	85725931	C1orf52;C1orf52	TSS1500;TSS1500	S_Shore	0.492734	0.0910993	0.355117	0.0247462	0.137617	6.98482e-07	4.24195e-05
cg08654262	1	85796055	DDAH1;DDAH1	Body;Body		0.55626	0.0937047	0.429105	0.0293213	0.127155	7.63674e-06	0.000225786
cg01550348	1	85809159	DDAH1;DDAH1	Body;Body		0.493183	0.114549	0.335142	0.0330168	0.158041	2.18858e-06	9.27236e-05
cg15991082	1	85872804	DDAH1;DDAH1	Body;5'UTR		0.473484	0.109127	0.312518	0.0353701	0.160966	1.00814e-05	0.000276932
cg13547559	1	85960789	DDAH1	5'UTR		0.472925	0.0453618	0.372752	0.111592	0.100172	0.000601952	0.00595952
cg11750851	1	86047433	CYR61	Body	S_Shore	0.342468	0.0804729	0.224019	0.0284273	0.118449	5.72755e-06	0.000183112
cg25726684	1	87288288				0.506206	0.0756785	0.666853	0.0273857	-0.160648	2.32827e-08	6.76069e-06
cg02357336	1	87617142	LOC339524	Body	N_Shore	0.498585	0.063818	0.635547	0.0612676	-0.136963	4.28635e-05	0.000807954
cg02083836	1	87617350	LOC339524	Body	Island	0.336283	0.0581525	0.464775	0.0385217	-0.128492	4.21417e-06	0.000147433
cg20300776	1	88433987				0.681144	0.0623754	0.564957	0.0494008	0.116187	9.66233e-05	0.00148813
cg26156321	1	88921473				0.358771	0.0534342	0.462636	0.02824	-0.103865	1.53666e-06	7.23908e-05
cg11412129	1	88928839			S_Shore	0.361638	0.0750655	0.252784	0.0391535	0.108855	0.000116646	0.00171439
cg22074858	1	89488430	GBP3;GBP3	1stExon;5'UTR		0.225923	0.0566608	0.367809	0.104903	-0.141885	0.000800716	0.00736858
cg27285720	1	89664782	GBP4	TSS200		0.388052	0.0643565	0.533236	0.0445664	-0.145184	1.04772e-06	5.55232e-05
cg19925186	1	89725637	GBP5;GBP5	3'UTR;3'UTR		0.603037	0.0818336	0.738687	0.0149239	-0.135649	4.65655e-08	8.79396e-06
cg17176894	1	90160031	LRRC8C	Body		0.495409	0.06313	0.625252	0.0421276	-0.129843	5.72755e-06	0.000183112
cg13682345	1	90172255	LRRC8C	Body		0.599384	0.0636055	0.736552	0.0213095	-0.137167	2.32827e-08	6.76069e-06
cg13844193	1	91193193			S_Shore	0.592872	0.058977	0.725415	0.0416008	-0.132543	1.53666e-06	7.23908e-05
cg26833936	1	91303028			S_Shore	0.592554	0.0573132	0.715211	0.0529403	-0.122657	1.69498e-05	0.000404466
cg25202302	1	91305655			S_Shelf	0.442017	0.0637719	0.549389	0.0477871	-0.107371	6.51684e-05	0.00110898
cg16137250	1	91306963				0.507821	0.0619061	0.630175	0.0408565	-0.122355	7.63674e-06	0.000225786
cg23216101	1	91570212				0.726764	0.0914204	0.625288	0.035575	0.101476	0.00199703	0.0145711
cg04510459	1	92048287				0.326334	0.0926983	0.225522	0.0250159	0.100812	0.000383164	0.00423013
cg17080882	1	92191625	TGFBR3	Body		0.490256	0.0977067	0.321827	0.0159763	0.168428	2.32827e-08	6.76069e-06
cg17468459	1	92208474	TGFBR3	Body		0.473688	0.0959951	0.326081	0.0213128	0.147607	2.79393e-07	2.36065e-05
cg13178170	1	92270513	TGFBR3	Body		0.754267	0.0526801	0.8556	0.00865145	-0.101332	4.65655e-08	8.79396e-06
cg00342358	1	92350112	TGFBR3	5'UTR	N_Shore	0.311677	0.0892807	0.196659	0.0412269	0.115018	0.000199323	0.00256939
cg01336162	1	92350133	TGFBR3	5'UTR	N_Shore	0.484995	0.0975375	0.35582	0.0362112	0.129175	1.31315e-05	0.000335489
cg14732540	1	92414722	BRDT	TSS1500	Island	0.689413	0.0416518	0.797078	0.0289739	-0.107665	4.42372e-07	3.12665e-05
cg21218183	1	92760687	GLMN	Body	N_Shelf	0.480583	0.0505286	0.591342	0.0349217	-0.110759	1.79277e-06	8.43078e-05
cg18316974	1	92947035	GFI1;GFI1;GFI1	Body;Body;Body	Island	0.510731	0.0862458	0.402822	0.0213847	0.107909	0.000278555	0.00331135
cg09674502	1	92953279	GFI1	TSS1500	S_Shore	0.709668	0.0736158	0.821811	0.0259407	-0.112143	9.66233e-05	0.00148813
cg01808739	1	93912802	FNBP1L;FNBP1L;FNBP1L	TSS1500;TSS1500;TSS1500	N_Shore	0.266404	0.0430052	0.377465	0.0584707	-0.111061	0.000140139	0.00196601
cg10495683	1	94054019	BCAR3	Body		0.57479	0.0437062	0.689881	0.0617079	-0.115091	0.000327285	0.00375041
cg02978297	1	94057587	BCAR3	Body		0.371546	0.0865199	0.565452	0.0227715	-0.193906	2.32827e-08	6.76069e-06
cg08237401	1	94057789	BCAR3	Body		0.547015	0.0597633	0.696535	0.0317227	-0.14952	2.32827e-08	6.76069e-06
cg19277516	1	94235220				0.497804	0.0862349	0.374047	0.0599996	0.123757	0.000278555	0.00331135
cg02922879	1	94270127				0.413798	0.0890738	0.2799	0.0147217	0.133898	1.04772e-06	5.55232e-05
cg18185648	1	94561065	ABCA4	Body		0.404739	0.073025	0.301481	0.0153726	0.103258	1.31315e-05	0.000335489
cg00778190	1	95068029				0.437036	0.0611531	0.568237	0.0410421	-0.131201	1.62979e-07	1.71363e-05
cg22401679	1	95080047				0.579431	0.0506212	0.687786	0.0325144	-0.108355	4.21417e-06	0.000147433
cg12719836	1	95238920				0.698379	0.0615723	0.808718	0.0215984	-0.110339	2.18858e-06	9.27236e-05
cg19600538	1	95329706	SLC44A3;SLC44A3	Body;Body		0.594119	0.0703805	0.482606	0.051823	0.111513	0.000116646	0.00171439
cg22487391	1	95437072				0.653164	0.074311	0.510262	0.0523525	0.142902	7.63674e-06	0.000225786
cg13373343	1	95552972				0.409214	0.120186	0.224557	0.0327591	0.184658	6.98482e-07	4.24195e-05
cg03053290	1	95698378	RWDD3;RWDD3	TSS1500;TSS1500	N_Shore	0.605457	0.0867404	0.494721	0.0634149	0.110736	0.00137005	0.011
cg01206378	1	95698827	RWDD3;RWDD3	TSS1500;TSS1500	N_Shore	0.452843	0.0909812	0.318622	0.0625556	0.134221	7.95571e-05	0.00128713
cg20701556	1	95698924	RWDD3;RWDD3	TSS1500;TSS1500	N_Shore	0.445952	0.0823287	0.326517	0.0545803	0.119435	0.000278555	0.00331135
cg02570920	1	96991388				0.488565	0.0863692	0.365895	0.0181092	0.12267	4.65655e-08	8.79396e-06
cg06975914	1	97004302				0.50297	0.0950723	0.373864	0.034183	0.129107	1.69498e-05	0.000404466
cg00934037	1	100889672	CDC14A;CDC14A;CDC14A	Body;Body;Body		0.640562	0.0916208	0.780059	0.0347741	-0.139497	3.07332e-06	0.000117876
cg04743650	1	101185070	VCAM1;VCAM1	TSS1500;TSS1500		0.458103	0.10778	0.286942	0.0160391	0.171161	2.32827e-08	6.76069e-06
cg25762679	1	101185311	VCAM1;VCAM1;VCAM1;VCAM1	1stExon;1stExon;5'UTR;5'UTR		0.350415	0.0821709	0.246596	0.0363467	0.103819	0.000278555	0.00331135
cg27544046	1	101186048	VCAM1;VCAM1	Body;Body		0.50892	0.0965048	0.357875	0.0336726	0.151045	1.53666e-06	7.23908e-05
cg00583780	1	105031120				0.471472	0.0998821	0.365661	0.0396839	0.10581	0.00225407	0.0159498
cg10244364	1	107289595				0.36058	0.0665112	0.488409	0.0191101	-0.127829	1.04772e-06	5.55232e-05
cg18115132	1	107819805	NTNG1;NTNG1;NTNG1	Body;Body;Body		0.544982	0.0800366	0.430825	0.0270129	0.114157	1.69498e-05	0.000404466
cg19413693	1	108442921	VAV3	Body		0.644042	0.0807388	0.764689	0.0216554	-0.120647	6.98482e-07	4.24195e-05
cg12483833	1	109255473	FNDC7	TSS200		0.442421	0.0635151	0.337639	0.0242671	0.104782	1.53666e-06	7.23908e-05
cg16315020	1	109359175	AKNAD1	Body		0.281082	0.0790852	0.176238	0.0259903	0.104844	0.000140139	0.00196601
cg08253405	1	109401072	AKNAD1	TSS1500		0.88087	0.0283647	0.759034	0.170274	0.121837	0.00400554	0.0243799
cg04619882	1	109741037	KIAA1324	Body		0.391858	0.0685081	0.268966	0.0119525	0.122892	2.32827e-08	6.76069e-06
cg22694271	1	109823096	PSRC1;PSRC1;PSRC1;PSRC1	Body;Body;Body;Body	N_Shore	0.652954	0.0636541	0.769716	0.0283009	-0.116763	4.42372e-07	3.12665e-05
cg08846079	1	110420044				0.450748	0.0735349	0.345325	0.0200059	0.105423	2.18858e-06	9.27236e-05
cg19755069	1	110471519	CSF1;CSF1	3'UTR;3'UTR		0.442084	0.0817513	0.324381	0.027071	0.117703	2.74038e-05	0.000577117
cg09228015	1	110503058				0.657719	0.0698831	0.547695	0.0430501	0.110024	7.95571e-05	0.00128713
cg09513758	1	110526368	AHCYL1	TSS1500	N_Shore	0.454196	0.101142	0.326871	0.0375792	0.127325	9.66233e-05	0.00148813
cg00961640	1	110933767	SLC16A4	TSS200		0.6238	0.0540466	0.521067	0.02504	0.102733	4.42372e-07	3.12665e-05
cg03043417	1	111415781	CD53;CD53;CD53	1stExon;5'UTR;5'UTR		0.293817	0.0447869	0.401059	0.0281696	-0.107242	1.62979e-07	1.71363e-05
cg22325572	1	111416181	CD53;CD53	5'UTR;5'UTR		0.546464	0.0800275	0.696013	0.0317698	-0.14955	2.32827e-08	6.76069e-06
cg17240760	1	111417994	CD53;CD53	5'UTR;5'UTR		0.417822	0.0606198	0.520528	0.0292914	-0.102706	1.53666e-06	7.23908e-05
cg08864105	1	111743020	DENND2D	1stExon	N_Shelf	0.526936	0.0786257	0.698764	0.0332327	-0.171828	1.62979e-07	1.71363e-05
cg19269039	1	111743200	DENND2D;DENND2D	1stExon;5'UTR	N_Shelf	0.588048	0.0537942	0.711964	0.0306612	-0.123916	9.31309e-08	1.25289e-05
cg20317872	1	111743202	DENND2D;DENND2D	1stExon;5'UTR	N_Shelf	0.645831	0.0419946	0.757851	0.0260805	-0.11202	1.62979e-07	1.71363e-05
cg24641737	1	111743271	DENND2D;DENND2D	1stExon;5'UTR	N_Shelf	0.45421	0.060604	0.607278	0.0243249	-0.153068	2.32827e-08	6.76069e-06
cg08663890	1	111746277			N_Shore	0.563432	0.083633	0.714467	0.0199581	-0.151035	2.79393e-07	2.36065e-05
cg13993197	1	111817803			S_Shelf	0.569266	0.0716345	0.459482	0.0346202	0.109783	2.74038e-05	0.000577117
cg06441150	1	111990835	WDR77;ATP5F1	Body;TSS1500	N_Shore	0.549389	0.0806689	0.431647	0.0410741	0.117743	5.30148e-05	0.000948169
cg23068939	1	112016586	C1orf162	TSS200		0.207919	0.0813437	0.325727	0.0446986	-0.117809	0.000919505	0.00816884
cg01083093	1	112019557	C1orf162	Body		0.353338	0.0663234	0.499506	0.0699804	-0.146168	2.74038e-05	0.000577117
cg10376161	1	112057879	ADORA3	Body	N_Shore	0.494345	0.038738	0.613583	0.0369737	-0.119238	4.65655e-08	8.79396e-06
cg16108580	1	112135849				0.392274	0.0941243	0.276346	0.0299222	0.115928	0.000236087	0.0029215
cg09797390	1	112263095				0.391098	0.0688791	0.280972	0.0168557	0.110126	1.53666e-06	7.23908e-05
cg27181253	1	113051846	WNT2B;WNT2B;WNT2B	Body;1stExon;5'UTR	Island	0.337182	0.095708	0.45866	0.0334494	-0.121478	0.000601952	0.00595952
cg21828233	1	113164672	CAPZA1	Body	S_Shelf	0.27512	0.0382678	0.38551	0.0576266	-0.110389	5.30148e-05	0.000948169
cg07956000	1	113305309				0.52724	0.0718261	0.416622	0.019823	0.110618	4.42372e-07	3.12665e-05
cg10541466	1	113425263				0.228974	0.0638231	0.33219	0.08398	-0.103216	0.00155708	0.0121053
cg19645639	1	113500384	SLC16A1	TSS1500	S_Shore	0.329085	0.0866067	0.194168	0.0444033	0.134917	4.28635e-05	0.000807954
cg13503476	1	113599742				0.361693	0.0843202	0.243697	0.0185007	0.117996	1.53666e-06	7.23908e-05
cg19510626	1	113934971	MAGI3;MAGI3	Body;Body	S_Shore	0.511623	0.0737743	0.387587	0.0188821	0.124037	4.42372e-07	3.12665e-05
cg07111834	1	114402309	PTPN22;PTPN22	Body;Body		0.402486	0.0623022	0.518022	0.0327811	-0.115536	4.21417e-06	0.000147433
cg10572465	1	114414042	PTPN22;PTPN22	Body;Body		0.632792	0.0801038	0.784633	0.0194093	-0.151841	9.31309e-08	1.25289e-05
cg00916635	1	114414312	PTPN22;PTPN22;PTPN22;PTPN22	5'UTR;1stExon;5'UTR;1stExon		0.53281	0.0950336	0.697409	0.0205776	-0.164599	1.62979e-07	1.71363e-05
cg14385738	1	114414340	PTPN22;PTPN22;PTPN22;PTPN22	5'UTR;1stExon;5'UTR;1stExon		0.436719	0.0657197	0.554094	0.0381555	-0.117374	1.62979e-07	1.71363e-05
cg00041401	1	114414408	PTPN22;PTPN22	TSS200;TSS200		0.394707	0.0637944	0.532249	0.0438497	-0.137541	4.65655e-08	8.79396e-06
cg13991834	1	114430280	BCL2L15	TSS200		0.620774	0.0893075	0.79246	0.0291211	-0.171687	4.65655e-08	8.79396e-06
cg18081760	1	114483597	HIPK1;HIPK1	Body;Body		0.591216	0.0938515	0.754577	0.0172569	-0.163361	4.42372e-07	3.12665e-05
cg26824174	1	114522444	OLFML3	Body		0.552618	0.0737792	0.43748	0.0308399	0.115138	4.21417e-06	0.000147433
cg25977900	1	114842468				0.517857	0.0720912	0.403298	0.0131331	0.114559	4.65655e-08	8.79396e-06
cg11857093	1	115642150				0.411065	0.0580923	0.522071	0.0444605	-0.111007	3.43886e-05	0.000684869
cg03753813	1	116088501				0.456967	0.0860002	0.336045	0.0183324	0.120923	2.79393e-07	2.36065e-05
cg07577997	1	116653561	C1orf161	TSS1500		0.485188	0.0586814	0.58936	0.0334214	-0.104172	1.53666e-06	7.23908e-05
cg14166209	1	117047015				0.55002	0.0796871	0.706057	0.0255026	-0.156037	4.65655e-08	8.79396e-06
cg10180415	1	117057968	CD58;CD58	Body;Body		0.427183	0.0722867	0.56716	0.0237606	-0.139976	2.32827e-08	6.76069e-06
cg26118759	1	117058474	CD58;CD58	Body;Body		0.60468	0.0868919	0.798436	0.0207557	-0.193756	2.32827e-08	6.76069e-06
cg16060930	1	117487269	PTGFRN	Body	Island	0.729725	0.240045	0.909677	0.0260851	-0.179952	0.00285374	0.0189982
cg24687529	1	117529954	PTGFRN	3'UTR		0.673629	0.0682287	0.81651	0.0215851	-0.142881	9.31309e-08	1.25289e-05
cg08058560	1	117544206	CD101	TSS200		0.60918	0.09893	0.788114	0.035275	-0.178934	1.62979e-07	1.71363e-05
cg23953831	1	117544416	CD101;CD101	5'UTR;1stExon		0.511165	0.0813717	0.653524	0.0518347	-0.142359	1.00814e-05	0.000276932
cg10021122	1	117610620	TTF2	Body		0.385976	0.0801836	0.263036	0.0163363	0.12294	6.98482e-07	4.24195e-05
cg12719233	1	118229681				0.47979	0.0937479	0.363881	0.0545991	0.115909	0.000702277	0.00669766
cg00544032	1	118239410				0.669688	0.0711628	0.567533	0.0103199	0.102155	7.95571e-05	0.00128713
cg22378919	1	119522188	TBX15	5'UTR	N_Shore	0.335628	0.0527258	0.440341	0.0331175	-0.104713	1.69498e-05	0.000404466
cg16990168	1	119526060	TBX15	5'UTR	N_Shore	0.430887	0.0428651	0.536546	0.0422991	-0.105659	1.31315e-05	0.000335489
cg08942939	1	119532542	TBX15	TSS1500	S_Shore	0.327067	0.0504528	0.432348	0.0526696	-0.105281	6.51684e-05	0.00110898
cg22820316	1	119532736	TBX15	TSS1500	S_Shore	0.387514	0.0527628	0.490223	0.0364102	-0.102709	1.31315e-05	0.000335489
cg00466334	1	119532850	TBX15	TSS1500	S_Shore	0.446287	0.0507079	0.553616	0.0363543	-0.107328	3.07332e-06	0.000117876
cg21301805	1	119534644			N_Shore	0.442146	0.0581061	0.568515	0.0448736	-0.12637	1.31315e-05	0.000335489
cg07817024	1	119535500			N_Shore	0.457792	0.0589169	0.593475	0.0577872	-0.135683	1.00814e-05	0.000276932
cg17326555	1	119535693			Island	0.524525	0.0431211	0.633448	0.0268703	-0.108923	4.42372e-07	3.12665e-05
cg19300924	1	119536064			S_Shore	0.334133	0.0435653	0.438513	0.0326055	-0.10438	4.42372e-07	3.12665e-05
cg14204462	1	119540044			N_Shelf	0.37137	0.0487146	0.475888	0.0322016	-0.104518	1.04772e-06	5.55232e-05
cg26570165	1	119541833			N_Shore	0.420468	0.0530154	0.521816	0.0425654	-0.101348	4.28635e-05	0.000807954
cg25386234	1	119542159			N_Shore	0.464923	0.0495315	0.565258	0.0307401	-0.100335	2.18858e-06	9.27236e-05
cg24434800	1	119542295			N_Shore	0.45165	0.0762789	0.58275	0.0435671	-0.1311	2.16297e-05	0.000483684
cg00667647	1	119542475			N_Shore	0.365192	0.0519529	0.495578	0.0310862	-0.130386	1.62979e-07	1.71363e-05
cg27268556	1	119542629			N_Shore	0.399823	0.0512766	0.513937	0.0403983	-0.114114	3.07332e-06	0.000117876
cg15724945	1	119548527			N_Shore	0.506027	0.0598605	0.618731	0.0422662	-0.112704	2.74038e-05	0.000577117
cg01959730	1	119548825			N_Shore	0.44202	0.0706621	0.583159	0.0358708	-0.141139	6.98482e-07	4.24195e-05
cg09232478	1	119548852			N_Shore	0.491571	0.0587517	0.613153	0.0399095	-0.121582	1.53666e-06	7.23908e-05
cg22002034	1	119549948			Island	0.411681	0.0401278	0.521155	0.0293526	-0.109474	9.31309e-08	1.25289e-05
cg13933734	1	119550484			Island	0.422237	0.051291	0.528474	0.0214561	-0.106237	6.98482e-07	4.24195e-05
cg16322792	1	120165303	ZNF697	3'UTR	Island	0.65391	0.0838122	0.776501	0.0436682	-0.122591	4.28635e-05	0.000807954
cg10827253	1	120253477	PHGDH	TSS1500	N_Shore	0.30416	0.0399769	0.427774	0.0630793	-0.123614	0.000167496	0.00225043
cg07568313	1	120508705	NOTCH2	Body		0.663975	0.0786794	0.550814	0.0180689	0.113161	5.72755e-06	0.000183112
cg25137968	1	120905306	HIST2H2BA	TSS1500	N_Shore	0.314264	0.0681352	0.203678	0.0440744	0.110586	0.000116646	0.00171439
cg08247583	1	120927113	FCGR1B;FCGR1B	3'UTR;3'UTR	S_Shore	0.718466	0.0531078	0.822994	0.0212433	-0.104528	1.04772e-06	5.55232e-05
cg26671477	1	121258490			N_Shelf	0.555655	0.0846816	0.703815	0.0385202	-0.14816	1.53666e-06	7.23908e-05
cg11197913	1	145054779	PDE4DIP	Body		0.640203	0.0744896	0.533347	0.0304003	0.106856	3.43886e-05	0.000684869
cg00986445	1	145507653	RBM8A;RBM8A	1stExon;5'UTR	Island	0.199597	0.0621987	0.305182	0.056345	-0.105585	0.000199323	0.00256939
cg05660005	1	145507663	RBM8A;RBM8A	1stExon;5'UTR	Island	0.267776	0.0789799	0.409794	0.0763195	-0.142018	0.000383164	0.00423013
cg10020892	1	147016901	BCL9	5'UTR		0.553393	0.0907083	0.692334	0.0392691	-0.138941	1.31315e-05	0.000335489
cg07790752	1	147101904				0.722715	0.0693758	0.828726	0.0247484	-0.10601	1.00814e-05	0.000276932
cg09120877	1	147721261			S_Shelf	0.367496	0.0495045	0.48571	0.0375111	-0.118214	3.07332e-06	0.000117876
cg21683069	1	147781600			N_Shore	0.53019	0.0809981	0.414692	0.0284425	0.115498	5.72755e-06	0.000183112
cg23989012	1	147791203			S_Shore	0.712125	0.0550092	0.819522	0.0260565	-0.107398	2.79393e-07	2.36065e-05
cg08108965	1	147808973			S_Shore	0.381149	0.0773736	0.506214	0.0730346	-0.125065	0.000446912	0.00475805
cg18184071	1	149670096			N_Shore	0.472458	0.109169	0.344664	0.0721322	0.127794	0.00285374	0.0189982
cg13476072	1	149908313	MTMR11;MTMR11	Body;TSS200		0.37771	0.0708634	0.271937	0.0400922	0.105773	7.95571e-05	0.00128713
cg24620905	1	149908781	MTMR11;MTMR11;MTMR11	5'UTR;1stExon;TSS1500		0.435115	0.0722331	0.329946	0.0210061	0.105169	7.63674e-06	0.000225786
cg16348820	1	149909080	MTMR11;MTMR11	TSS1500;TSS1500		0.539393	0.0932511	0.404453	0.0550898	0.13494	0.000327285	0.00375041
cg05228338	1	150048339	VPS45	Body		0.505462	0.0522302	0.628272	0.0481286	-0.12281	7.63674e-06	0.000225786
cg19736900	1	150132950				0.603259	0.0725229	0.75021	0.015129	-0.146951	2.32827e-08	6.76069e-06
cg11975019	1	150245537	C1orf54	Body	S_Shelf	0.39397	0.084198	0.279626	0.0167165	0.114345	1.04772e-06	5.55232e-05
cg24441324	1	150523231	ADAMTSL4;ADAMTSL4	5'UTR;5'UTR	S_Shore	0.564908	0.078003	0.43766	0.0372339	0.127248	4.21417e-06	0.000147433
cg07120889	1	150535935			S_Shore	0.506812	0.0428145	0.60932	0.0190249	-0.102508	2.32827e-08	6.76069e-06
cg26118326	1	150547677	MCL1;MCL1	3'UTR;3'UTR	N_Shelf	0.434334	0.0942192	0.333845	0.0649069	0.100489	0.00830437	0.0416868
cg27564108	1	150585651				0.435242	0.0942532	0.581017	0.0389264	-0.145775	9.66233e-05	0.00148813
cg00944785	1	150825365	ARNT;ARNT;ARNT	Body;Body;Body		0.644369	0.0644432	0.754093	0.0178272	-0.109724	1.69498e-05	0.000404466
cg21937128	1	150971889	FAM63A;FAM63A;FAM63A;FAM63A;FAM63A	Body;Body;Body;Body;Body		0.667945	0.0870533	0.840245	0.0268904	-0.1723	9.31309e-08	1.25289e-05
cg18182216	1	150978385	FAM63A;FAM63A;FAM63A;FAM63A;FAM63A	5'UTR;5'UTR;Body;5'UTR;5'UTR	N_Shelf	0.375539	0.0575089	0.264534	0.0429603	0.111005	2.16297e-05	0.000483684
cg16565154	1	151129062	TNFAIP8L2	TSS200		0.514999	0.0855213	0.682339	0.0377632	-0.16734	2.79393e-07	2.36065e-05
cg23612220	1	151129298	TNFAIP8L2	5'UTR		0.60742	0.0953826	0.797476	0.0233505	-0.190056	4.65655e-08	8.79396e-06
cg06936779	1	151171405	PIP5K1A;PIP5K1A;PIP5K1A;PIP5K1A;PIP5K1A;PIP5K1A;PIP5K1A;PIP5K1A	5'UTR;1stExon;5'UTR;1stExon;5'UTR;1stExon;1stExon;5'UTR	Island	0.23247	0.0718584	0.355383	0.0418902	-0.122913	6.51684e-05	0.00110898
cg24480379	1	151345123	SELENBP1;SELENBP1	5'UTR;1stExon		0.534879	0.0787774	0.406937	0.0315285	0.127942	1.62979e-07	1.71363e-05
cg26065909	1	151345173	SELENBP1	TSS200		0.578219	0.0791309	0.454996	0.0418016	0.123223	1.00814e-05	0.000276932
cg24486037	1	151345181	SELENBP1	TSS200		0.562494	0.0967959	0.381352	0.0464409	0.181142	5.43264e-08	1.01923e-05
cg08893853	1	151701251	C1orf230	Body		0.495474	0.0754094	0.383801	0.0548081	0.111673	0.000519554	0.0053331
cg12424598	1	151788227	RORC;RORC	Body;Body		0.490025	0.0701435	0.615383	0.0368161	-0.125358	1.00814e-05	0.000276932
cg09036468	1	151806893			N_Shelf	0.513527	0.0684629	0.633704	0.0210406	-0.120177	1.62979e-07	1.71363e-05
cg26230275	1	151965283	S100A10	5'UTR	N_Shore	0.315521	0.0858038	0.195825	0.0210514	0.119697	0.000140139	0.00196601
cg18348690	1	151967697	S100A10	TSS1500	S_Shore	0.358415	0.0988976	0.207566	0.0173405	0.15085	4.65655e-08	8.79396e-06
cg10795646	1	151975566				0.494308	0.0422105	0.600963	0.019264	-0.106655	4.65655e-08	8.79396e-06
cg16689481	1	152079713	TCHH	3'UTR	N_Shore	0.733533	0.0721191	0.853501	0.0244526	-0.119968	3.07332e-06	0.000117876
cg26135325	1	152595322	LCE3A	1stExon		0.479729	0.050016	0.592925	0.0163685	-0.113196	6.98482e-07	4.24195e-05
cg21400802	1	153312501	PGLYRP4	Body		0.517491	0.0856036	0.684495	0.0284864	-0.167004	2.79393e-07	2.36065e-05
cg16139316	1	153330758	S100A9	5'UTR		0.629174	0.0647512	0.757991	0.0291892	-0.128816	2.79393e-07	2.36065e-05
cg20169988	1	153330776	S100A9	Body		0.65682	0.073817	0.807653	0.0228927	-0.150833	9.31309e-08	1.25289e-05
cg06355720	1	153333350	S100A9	3'UTR		0.65388	0.0748406	0.77514	0.0323413	-0.12126	2.79393e-07	2.36065e-05
cg20335425	1	153363264	S100A8	5'UTR		0.585934	0.0540255	0.699626	0.0321263	-0.113692	1.62979e-07	1.71363e-05
cg17496887	1	153387707	S100A7A	TSS1500		0.68271	0.0627192	0.788168	0.0354577	-0.105458	1.31315e-05	0.000335489
cg17250929	1	153513810	S100A5	Body		0.733412	0.0541574	0.839683	0.0305525	-0.106271	3.07332e-06	0.000117876
cg15026767	1	153521758	S100A3	TSS200		0.532871	0.0929736	0.37499	0.0176522	0.157882	2.32827e-08	6.76069e-06
cg09680007	1	153521909	S100A3	TSS200		0.425863	0.0876873	0.29027	0.016129	0.135593	4.42372e-07	3.12665e-05
cg06615154	1	153522553	S100A3	TSS1500		0.461164	0.0786376	0.360876	0.0175809	0.100288	3.43886e-05	0.000684869
cg02573566	1	153599479	S100A13;S100A13;S100A13;S100A13;S100A1;S100A13;S100A13	5'UTR;1stExon;5'UTR;5'UTR;TSS1500;5'UTR;5'UTR		0.424615	0.069847	0.305627	0.0254848	0.118988	9.31309e-08	1.25289e-05
cg13946767	1	153599671	S100A13;S100A13;S100A13;S100A13;S100A1;S100A13;S100A13	5'UTR;1stExon;5'UTR;TSS200;TSS1500;5'UTR;5'UTR		0.269374	0.0842549	0.166705	0.0327708	0.102669	0.000278555	0.00331135
cg11343894	1	153599704	S100A13;S100A13;S100A13;S100A13;S100A1;S100A13;S100A13	5'UTR;1stExon;5'UTR;TSS200;TSS1500;5'UTR;5'UTR		0.304046	0.094435	0.17643	0.046971	0.127616	9.66233e-05	0.00148813
cg02331910	1	153599831	S100A13;S100A13;S100A1;S100A13;S100A13;S100A13	5'UTR;5'UTR;TSS1500;TSS200;5'UTR;TSS1500		0.338463	0.0893975	0.197692	0.0511298	0.140771	1.31315e-05	0.000335489
cg19773045	1	153747600	SLC27A3	TSS200	N_Shore	0.267936	0.0588107	0.161559	0.0236246	0.106377	6.98482e-07	4.24195e-05
cg07567724	1	153777721	GATAD2B	3'UTR		0.530305	0.044919	0.638926	0.0518475	-0.108621	1.69498e-05	0.000404466
cg24000797	1	153974332	NUP210L;NUP210L	Body;Body		0.538342	0.108557	0.332137	0.052998	0.206205	1.31315e-05	0.000335489
cg12205230	1	154164951	TPM3	TSS1500		0.393999	0.0424131	0.495353	0.0240624	-0.101354	2.32827e-08	6.76069e-06
cg06980173	1	154376344	IL6R;IL6R	TSS1500;TSS1500	N_Shore	0.614094	0.0637069	0.735191	0.0272752	-0.121097	9.31309e-08	1.25289e-05
cg04437762	1	154380179	IL6R;IL6R	Body;Body	S_Shore	0.543513	0.0594231	0.665131	0.0234597	-0.121618	2.32827e-08	6.76069e-06
cg25135018	1	154435948	IL6R;IL6R	Body;Body		0.45337	0.0666142	0.55968	0.0902258	-0.10631	0.00105294	0.00904185
cg09861057	1	154492947	TDRD10;TDRD10	Body;Body		0.429323	0.100109	0.315014	0.0307581	0.114308	0.00120265	0.0099867
cg12392557	1	154550863	CHRNB2	3'UTR		0.450244	0.074429	0.321972	0.0181563	0.128272	2.32827e-08	6.76069e-06
cg17218026	1	154582156	ADAR;ADAR;ADAR;ADAR	5'UTR;TSS1500;TSS1500;TSS1500	S_Shore	0.709991	0.107567	0.84723	0.0519787	-0.13724	0.000383164	0.00423013
cg05343739	1	154731938	KCNN3;KCNN3	Body;Body	N_Shore	0.319334	0.0554287	0.431588	0.0461625	-0.112253	5.30148e-05	0.000948169
cg02069772	1	154929317	PBXIP1	TSS1500		0.473562	0.0888644	0.350271	0.0406157	0.123291	6.51684e-05	0.00110898
cg24676384	1	154929455	PBXIP1	TSS1500		0.639149	0.0725616	0.53112	0.0413374	0.108029	6.51684e-05	0.00110898
cg23216745	1	154929762	PBXIP1;PYGO2	TSS1500;3'UTR		0.587038	0.0645849	0.479599	0.0474819	0.10744	5.30148e-05	0.000948169
cg11135108	1	154929791	PBXIP1;PYGO2	TSS1500;3'UTR		0.590016	0.0683817	0.47353	0.0430302	0.116486	1.31315e-05	0.000335489
cg06186450	1	154942910	SHC1;SHC1;SHC1;SHC1	5'UTR;5'UTR;1stExon;1stExon	N_Shelf	0.361245	0.0720126	0.257252	0.0190038	0.103992	5.72755e-06	0.000183112
cg16254756	1	154943676	SHC1;SHC1;SHC1;SHC1	5'UTR;5'UTR;TSS1500;TSS1500	N_Shelf	0.250311	0.0704452	0.133489	0.0139554	0.116822	4.65655e-08	8.79396e-06
cg16618493	1	154978980	ZBTB7B	5'UTR	S_Shelf	0.536766	0.0475758	0.648659	0.0207768	-0.111893	2.32827e-08	6.76069e-06
cg17329534	1	154980743	ZBTB7B	5'UTR		0.408591	0.0493419	0.52148	0.0315546	-0.112889	2.32827e-08	6.76069e-06
cg22505006	1	154981829	ZBTB7B	5'UTR		0.545441	0.0499079	0.670544	0.0320287	-0.125103	2.79393e-07	2.36065e-05
cg24955196	1	154982621	ZBTB7B	5'UTR		0.645803	0.080017	0.803004	0.0166398	-0.157201	2.79393e-07	2.36065e-05
cg19233405	1	154988721	ZBTB7B	Body	N_Shore	0.547724	0.106513	0.76483	0.0368103	-0.217106	9.31309e-08	1.25289e-05
cg05778494	1	155165346			S_Shore	0.477941	0.0967478	0.3183	0.0298151	0.159642	1.53666e-06	7.23908e-05
cg08264805	1	155291224	RUSC1;RUSC1;C1orf104	5'UTR;5'UTR;Body	N_Shore	0.484861	0.0907563	0.322512	0.0417693	0.16235	4.42372e-07	3.12665e-05
cg12577372	1	155292208	RUSC1;C1orf104;RUSC1	Body;5'UTR;Body	N_Shore	0.50675	0.0763516	0.3816	0.0272726	0.12515	6.98482e-07	4.24195e-05
cg23589035	1	155484600	ASH1L	Body		0.698582	0.0855151	0.82729	0.0306445	-0.128707	1.69498e-05	0.000404466
cg08005692	1	155506056	ASH1L	5'UTR		0.360758	0.0642318	0.475775	0.039442	-0.115017	5.30148e-05	0.000948169
cg26521129	1	155830797	SYT11	Body	S_Shore	0.442742	0.104744	0.268031	0.0196867	0.174711	4.65655e-08	8.79396e-06
cg13216331	1	156025757	ROBLD3;ROBLD3	Body;Body	S_Shore	0.655019	0.0617899	0.780846	0.026903	-0.125827	1.62979e-07	1.71363e-05
cg12406992	1	156048214	MEX3A	Body	S_Shore	0.593128	0.0822404	0.458164	0.0338025	0.134964	5.72755e-06	0.000183112
cg05898524	1	156083276	LMNA;LMNA;LMNA	TSS1500;TSS1500;TSS1500	N_Shore	0.336967	0.0706827	0.228885	0.0164617	0.108083	1.53666e-06	7.23908e-05
cg26408382	1	156087717	LMNA;LMNA;LMNA	Body;Body;Body	S_Shelf	0.587738	0.0764379	0.486145	0.0310365	0.101593	7.60298e-05	0.00128713
cg07384080	1	156148190				0.615564	0.0496342	0.735332	0.0172078	-0.119767	2.32827e-08	6.76069e-06
cg11519176	1	156211801	BGLAP	TSS200	N_Shelf	0.531518	0.0450649	0.633251	0.0251469	-0.101733	6.98482e-07	4.24195e-05
cg26541780	1	156217981	PAQR6;PAQR6	TSS200;TSS200	S_Shelf	0.579542	0.0720242	0.440583	0.0425337	0.138959	1.53666e-06	7.23908e-05
cg10128479	1	156465749	MEF2D	5'UTR	N_Shelf	0.307197	0.0798101	0.172881	0.039292	0.134316	5.72755e-06	0.000183112
cg18266783	1	156466729	MEF2D	5'UTR	N_Shelf	0.489896	0.110038	0.354309	0.0216493	0.135588	0.000116646	0.00171439
cg12617080	1	156509844	IQGAP3	Body		0.531747	0.0498806	0.647151	0.0201725	-0.115403	4.65655e-08	8.79396e-06
cg09319828	1	156551787	TTC24	Body		0.701011	0.0664656	0.838887	0.0264926	-0.137876	1.62979e-07	1.71363e-05
cg01010328	1	156551873	TTC24	Body		0.690627	0.0608702	0.82458	0.0157878	-0.133953	4.65655e-08	8.79396e-06
cg15934095	1	156630343			S_Shelf	0.389054	0.0834619	0.285457	0.0226469	0.103597	4.28635e-05	0.000807954
cg17017514	1	156679733			S_Shelf	0.520114	0.0726897	0.404827	0.018546	0.115287	2.32827e-08	6.76069e-06
cg12499211	1	156786643	NTRK1;SH2D2A;SH2D2A;SH2D2A;SH2D2A;SH2D2A	Body;TSS200;TSS200;TSS1500;TSS200;TSS200	S_Shelf	0.381542	0.0440868	0.485618	0.0350816	-0.104076	1.17617e-05	0.000322427
cg12126706	1	156889128	C1orf92	TSS1500	N_Shore	0.769305	0.073211	0.893013	0.0191598	-0.123708	9.31309e-08	1.25289e-05
cg06069154	1	156889826	C1orf92	TSS1500	N_Shore	0.433912	0.0921636	0.302586	0.0242334	0.131325	1.53666e-06	7.23908e-05
cg17134153	1	157670328	FCRL3	5'UTR		0.555046	0.0595149	0.665094	0.0371332	-0.110048	5.72755e-06	0.000183112
cg12282588	1	157737828	FCRL2	Body		0.640542	0.0692609	0.537185	0.0504603	0.103357	0.000327285	0.00375041
cg05766896	1	157789933	FCRL1;FCRL1;FCRL1;FCRL1;FCRL1;FCRL1	5'UTR;5'UTR;1stExon;5'UTR;1stExon;1stExon		0.462635	0.0580157	0.596639	0.0489819	-0.134004	1.53666e-06	7.23908e-05
cg08640619	1	157989520	KIRREL	Body		0.502357	0.0983464	0.338826	0.0292578	0.163531	9.31309e-08	1.25289e-05
cg07356534	1	158008055	KIRREL	Body		0.432817	0.0721098	0.329523	0.0237247	0.103294	1.31315e-05	0.000335489
cg10951380	1	158029978	KIRREL	Body		0.496232	0.0420637	0.610318	0.0530641	-0.114085	5.72755e-06	0.000183112
cg12546793	1	158302740	CD1B	TSS1500		0.427933	0.086452	0.308021	0.0384479	0.119912	1.00814e-05	0.000276932
cg19707735	1	158969712				0.469564	0.102884	0.330819	0.0197606	0.138746	5.30148e-05	0.000948169
cg22335802	1	159001170	IFI16	Body		0.477343	0.125394	0.257014	0.0437465	0.220329	1.53666e-06	7.23908e-05
cg10636246	1	159046973	AIM2	TSS1500		0.570711	0.0641564	0.705429	0.0327732	-0.134718	2.32827e-08	6.76069e-06
cg07195224	1	159047034	AIM2	TSS1500		0.528305	0.0699877	0.640916	0.0355791	-0.112611	1.69498e-05	0.000404466
cg10016364	1	159770136				0.74362	0.0813653	0.891536	0.014064	-0.147916	2.32827e-08	6.76069e-06
cg14217495	1	159770209				0.50598	0.0549981	0.616452	0.024639	-0.110471	9.31309e-08	1.25289e-05
cg07830160	1	159880327				0.180806	0.046015	0.284722	0.0433305	-0.103916	2.16297e-05	0.000483684
cg09254318	1	160079657				0.390532	0.0711433	0.283903	0.0141682	0.106629	2.18858e-06	9.27236e-05
cg15926420	1	160159672	CASQ1	TSS1500		0.414841	0.0656019	0.303539	0.0119997	0.111303	1.62979e-07	1.71363e-05
cg08897054	1	160189219	DCAF8;DCAF8;DCAF8	Body;Body;Body		0.596676	0.0707311	0.49472	0.0223462	0.101956	2.18858e-06	9.27236e-05
cg14710465	1	160369869	VANGL2	TSS1500	N_Shore	0.545983	0.0718177	0.44205	0.0367244	0.103932	2.74038e-05	0.000577117
cg24347498	1	160456459	SLAMF6	3'UTR		0.572357	0.0844284	0.464798	0.026208	0.10756	6.51684e-05	0.00110898
cg21829783	1	160493089	SLAMF6	TSS200		0.44546	0.0745556	0.604445	0.0563317	-0.158985	3.07332e-06	0.000117876
cg21454485	1	160546243	CD84	Body		0.556901	0.0544703	0.667644	0.019916	-0.110743	2.18858e-06	9.27236e-05
cg13978689	1	160549261	CD84	TSS200		0.326763	0.0711787	0.470949	0.0720802	-0.144186	0.000116646	0.00171439
cg26883963	1	160580306	SLAMF1	3'UTR		0.542416	0.092475	0.439188	0.0528059	0.103228	0.00358426	0.0224668
cg21829239	1	160608184	SLAMF1	Body		0.508977	0.0704373	0.643659	0.0149435	-0.134682	2.32827e-08	6.76069e-06
cg13311440	1	160681404	CD48	Body		0.499947	0.0619433	0.627906	0.033581	-0.12796	1.62979e-07	1.71363e-05
cg16909402	1	160682641	CD48	TSS1500		0.392415	0.0571639	0.510602	0.04168	-0.118187	1.53666e-06	7.23908e-05
cg24154340	1	160682655	CD48	TSS1500		0.385122	0.060025	0.50632	0.045825	-0.121198	2.16297e-05	0.000483684
cg04244970	1	160708987	SLAMF7	TSS200		0.627959	0.0793512	0.765304	0.0226988	-0.137344	2.32827e-08	6.76069e-06
cg07837085	1	160708990	SLAMF7	TSS200		0.586248	0.0569589	0.688643	0.0286886	-0.102395	1.53666e-06	7.23908e-05
cg11939496	1	160833560	CD244;CD244;CD244	TSS1500;TSS1500;TSS1500		0.643446	0.0390719	0.758223	0.028152	-0.114777	4.65655e-08	8.79396e-06
cg00329300	1	161008462	TSTD1;TSTD1;TSTD1	Body;Body;Body	Island	0.384851	0.0870699	0.53309	0.0982278	-0.148239	0.00120265	0.0099867
cg11731300	1	161008542	TSTD1;TSTD1;TSTD1	Body;Body;Body	Island	0.229048	0.062731	0.342363	0.105102	-0.113316	0.00613684	0.0333597
cg00446235	1	161008644	TSTD1;TSTD1;TSTD1	Body;Body;Body	Island	0.271447	0.051854	0.375232	0.0673818	-0.103785	0.000519554	0.0053331
cg13466383	1	161008705	TSTD1;TSTD1;TSTD1;TSTD1;TSTD1;TSTD1	5'UTR;1stExon;5'UTR;1stExon;1stExon;5'UTR	Island	0.414859	0.0832385	0.554242	0.112807	-0.139384	0.00497519	0.0285883
cg27180868	1	161008750	TSTD1;TSTD1;TSTD1;TSTD1;TSTD1;TSTD1	5'UTR;1stExon;5'UTR;1stExon;1stExon;5'UTR	Island	0.36979	0.0875959	0.51421	0.116639	-0.14442	0.00358426	0.0224668
cg24161057	1	161008811	TSTD1;TSTD1;TSTD1	TSS200;TSS200;TSS200	Island	0.407148	0.114817	0.587988	0.156591	-0.18084	0.00830437	0.0416868
cg13906823	1	161008824	TSTD1;TSTD1;TSTD1	TSS200;TSS200;TSS200	Island	0.444381	0.115564	0.632787	0.159444	-0.188407	0.00613684	0.0333597
cg12426196	1	161008826	TSTD1;TSTD1;TSTD1	TSS200;TSS200;TSS200	Island	0.37136	0.0976319	0.555587	0.138272	-0.184227	0.00225407	0.0159498
cg07967677	1	161008977	TSTD1;TSTD1;TSTD1	TSS1500;TSS1500;TSS1500	S_Shore	0.425629	0.0764834	0.548858	0.0914739	-0.123229	0.00225407	0.0159498
cg07837534	1	161038506	ARHGAP30;ARHGAP30	Body;Body		0.437845	0.0635632	0.560951	0.0258913	-0.123105	1.62979e-07	1.71363e-05
cg12081303	1	161039681	ARHGAP30;ARHGAP30;ARHGAP30;ARHGAP30	1stExon;5'UTR;5'UTR;1stExon		0.41705	0.0424186	0.519324	0.0400635	-0.102274	7.63674e-06	0.000225786
cg00045607	1	161039690	ARHGAP30;ARHGAP30;ARHGAP30;ARHGAP30	1stExon;5'UTR;5'UTR;1stExon		0.426366	0.046133	0.535097	0.0500591	-0.108731	2.16297e-05	0.000483684
cg03089651	1	161039695	ARHGAP30;ARHGAP30;ARHGAP30;ARHGAP30	1stExon;5'UTR;5'UTR;1stExon		0.383224	0.0442378	0.497648	0.0404656	-0.114424	8.14896e-07	4.93218e-05
cg01774645	1	161040044	ARHGAP30;ARHGAP30	TSS1500;TSS1500		0.72172	0.0430129	0.830851	0.0216231	-0.109131	2.32827e-08	6.76069e-06
cg17833106	1	161060000	PVRL4	TSS1500		0.673447	0.0619319	0.787889	0.0312638	-0.114442	6.98482e-07	4.24195e-05
cg06182359	1	161088957	PFDN2;NIT1	TSS1500;Body	S_Shore	0.356336	0.0578742	0.252209	0.0207832	0.104127	1.62979e-07	1.71363e-05
cg17013990	1	161091682	DEDD;DEDD;DEDD	3'UTR;3'UTR;3'UTR	S_Shelf	0.626682	0.0675792	0.750132	0.0315173	-0.12345	5.72755e-06	0.000183112
cg01447427	1	161128567	USP21;UFC1;USP21	TSS1500;3'UTR;TSS1500	N_Shore	0.498827	0.0512926	0.602933	0.0216462	-0.104106	9.31309e-08	1.25289e-05
cg07354440	1	161168889	NDUFS2;ADAMTS4	TSS1500;TSS200	N_Shelf	0.507884	0.0741283	0.404833	0.0164395	0.103051	4.42372e-07	3.12665e-05
cg10493436	1	161168957	NDUFS2;ADAMTS4	TSS200;TSS200	N_Shelf	0.545425	0.0798523	0.443091	0.0133481	0.102335	2.74038e-05	0.000577117
cg14382215	1	161169007	NDUFS2;ADAMTS4	TSS200;TSS200	N_Shelf	0.396571	0.0730983	0.279936	0.0159241	0.116635	2.18858e-06	9.27236e-05
cg23274951	1	161171632	NDUFS2;NDUFS2	5'UTR;TSS1500	N_Shore	0.503767	0.0754334	0.379335	0.014824	0.124432	4.65655e-08	8.79396e-06
cg07356342	1	161183820	NDUFS2;NDUFS2;FCER1G	3'UTR;Body;TSS1500		0.581151	0.0539077	0.700398	0.0318612	-0.119248	9.31309e-08	1.25289e-05
cg20609803	1	161184305	FCER1G	TSS1500		0.626536	0.0612359	0.751329	0.0227793	-0.124793	1.62979e-07	1.71363e-05
cg26394055	1	161184921	FCER1G	TSS200		0.591674	0.0805733	0.765361	0.0349937	-0.173687	2.32827e-08	6.76069e-06
cg27470554	1	161475240	FCGR2A;FCGR2A;FCGR2A;FCGR2A	5'UTR;5'UTR;1stExon;1stExon		0.366461	0.0397099	0.46984	0.0317713	-0.103378	2.32827e-08	6.76069e-06
cg00974864	1	161601053	FCGR3B;FCGR3B	5'UTR;1stExon		0.61243	0.0622087	0.754215	0.0194356	-0.141785	2.32827e-08	6.76069e-06
cg05033369	1	161676469	FCRLA	TSS1500		0.307532	0.0866488	0.203882	0.0450204	0.10365	0.000800716	0.00736858
cg22522357	1	161872770	ATF6	Body		0.78446	0.145868	0.890851	0.0146525	-0.106391	0.00176534	0.0132866
cg24367957	1	161931993				0.378038	0.118345	0.229338	0.0511391	0.1487	0.000446912	0.00475805
cg02900990	1	161991612	OLFML2B	Body	N_Shore	0.593411	0.0839595	0.48958	0.0322893	0.103832	0.000383164	0.00423013
cg15617640	1	162368438	SH2D1B	Body		0.366418	0.071465	0.246934	0.023528	0.119484	3.07332e-06	0.000117876
cg17501906	1	162583287				0.648871	0.0682788	0.53384	0.0318675	0.115031	2.16297e-05	0.000483684
cg07952182	1	162647028	DDR2;DDR2	5'UTR;5'UTR		0.441674	0.101869	0.293774	0.0226622	0.1479	3.07332e-06	0.000117876
cg12033619	1	162862544				0.335447	0.0520225	0.442759	0.0523319	-0.107311	9.66233e-05	0.00148813
cg09367817	1	163845190				0.442437	0.0961573	0.305913	0.0229147	0.136524	6.98482e-07	4.24195e-05
cg26026748	1	164629875	PBX1	Body		0.517614	0.082967	0.671797	0.0224971	-0.154183	1.62979e-07	1.71363e-05
cg08864944	1	164633485	PBX1	Body		0.699057	0.0857387	0.848864	0.0247882	-0.149807	9.31309e-08	1.25289e-05
cg22361413	1	164689630	PBX1	Body		0.554145	0.0756368	0.659055	0.0257917	-0.10491	3.43886e-05	0.000684869
cg22729681	1	164717625	PBX1	Body		0.454543	0.103926	0.292734	0.0190557	0.161808	9.31309e-08	1.25289e-05
cg26337312	1	165321741	LMX1A	Body	Island	0.300477	0.0562981	0.408865	0.0287075	-0.108388	3.07332e-06	0.000117876
cg10315533	1	165322784	LMX1A	Body	N_Shore	0.295131	0.0422496	0.406332	0.0378839	-0.111201	1.62979e-07	1.71363e-05
cg26522592	1	165323232	LMX1A	Body	N_Shore	0.362961	0.0499726	0.475477	0.0401356	-0.112516	1.00814e-05	0.000276932
cg19924619	1	165323692	LMX1A	Body	Island	0.260555	0.0709986	0.413687	0.0332244	-0.153132	2.18858e-06	9.27236e-05
cg10815625	1	165323768	LMX1A	Body	Island	0.302359	0.0624688	0.429692	0.0405262	-0.127334	7.63674e-06	0.000225786
cg17787084	1	165323896	LMX1A	Body	N_Shore	0.417685	0.0484576	0.530103	0.0245592	-0.112418	4.42372e-07	3.12665e-05
cg08291024	1	165324411	LMX1A	Body	Island	0.392833	0.0526391	0.511812	0.0458179	-0.118979	5.72755e-06	0.000183112
cg10972897	1	165859714	UCK2	Body		0.617723	0.0743067	0.772041	0.0360722	-0.154318	2.79393e-07	2.36065e-05
cg20141108	1	165907859			N_Shelf	0.708706	0.0615369	0.818671	0.0201839	-0.109965	1.04772e-06	5.55232e-05
cg09755589	1	166459325				0.538374	0.0902034	0.700877	0.0754925	-0.162503	6.51684e-05	0.00110898
cg24833674	1	166914191	ILDR2	Body	N_Shelf	0.605633	0.0856102	0.768272	0.0303962	-0.162638	1.62979e-07	1.71363e-05
cg10818676	1	167098094	DUSP27	3'UTR		0.565138	0.281397	0.825428	0.141973	-0.260289	0.00553016	0.0309015
cg15151364	1	167298762	POU2F1	5'UTR		0.527587	0.0724358	0.647431	0.0453781	-0.119844	5.30148e-05	0.000948169
cg17111087	1	167407514	CD247;CD247	Body;Body	N_Shore	0.494535	0.0613507	0.637796	0.0411199	-0.143262	9.31309e-08	1.25289e-05
cg10104290	1	167597441			N_Shelf	0.369377	0.0650077	0.503571	0.0406304	-0.134195	5.72755e-06	0.000183112
cg25765104	1	167601275	RCSD1	Body	S_Shore	0.543155	0.0815249	0.720742	0.0388897	-0.177587	4.65655e-08	8.79396e-06
cg25097189	1	168060823	GPR161	Body		0.60517	0.0616545	0.710454	0.0204412	-0.105284	1.53666e-06	7.23908e-05
cg24509919	1	168230886				0.512464	0.101545	0.336327	0.0154734	0.176137	2.32827e-08	6.76069e-06
cg12708109	1	168397916				0.535409	0.0579548	0.427391	0.0378096	0.108017	4.21417e-06	0.000147433
cg06350853	1	168890140				0.539594	0.11372	0.43627	0.0419675	0.103324	0.0100812	0.0479851
cg07948875	1	169187004	NME7;NME7	Body;Body		0.698654	0.0858128	0.838642	0.02726	-0.139988	1.53666e-06	7.23908e-05
cg00325917	1	169671116	SELL;SELL	Body;Body		0.801942	0.10603	0.905569	0.0156707	-0.103628	1.00814e-05	0.000276932
cg06816239	1	169679199	SELL;SELL	Body;TSS1500		0.663145	0.0813582	0.773284	0.0312655	-0.110139	9.66233e-05	0.00148813
cg19938436	1	170278698				0.688551	0.0617922	0.586269	0.0296661	0.102282	1.69498e-05	0.000404466
cg21421270	1	170383965				0.497411	0.0963728	0.348338	0.0260706	0.149074	1.04772e-06	5.55232e-05
cg22795586	1	170629555			N_Shore	0.509184	0.0634411	0.613568	0.0361026	-0.104384	7.63674e-06	0.000225786
cg22797031	1	170630070			N_Shore	0.455293	0.0851423	0.596989	0.0490809	-0.141696	2.74038e-05	0.000577117
cg24368876	1	170899285				0.482608	0.0747019	0.369195	0.0392098	0.113413	6.51684e-05	0.00110898
cg18375642	1	171154475	FMO2;FMO2	5'UTR;1stExon		0.439886	0.0738144	0.308961	0.0141631	0.130925	1.62979e-07	1.71363e-05
cg14721213	1	171154612	FMO2	5'UTR		0.551881	0.0998739	0.397218	0.0240192	0.154663	5.72755e-06	0.000183112
cg05822335	1	171179875	FMO2	3'UTR		0.427618	0.0953826	0.28547	0.0206652	0.142148	9.31309e-08	1.25289e-05
cg16034517	1	171226993	FMO1	5'UTR		0.639905	0.0719319	0.53197	0.0527128	0.107935	0.000140139	0.00196601
cg25061682	1	171407789				0.564027	0.102157	0.40388	0.049847	0.160147	8.11636e-05	0.00131283
cg02633729	1	172113506	DNM3;DNM3	Body;Body		0.562103	0.0857255	0.42948	0.0254054	0.132623	1.00814e-05	0.000276932
cg25214966	1	172113756	MIR199A2;DNM3;DNM3	Body;Body;Body		0.526159	0.0913598	0.397332	0.0325915	0.128827	1.31315e-05	0.000335489
cg24002149	1	172113920	DNM3;MIR199A2;DNM3	Body;TSS200;Body		0.45738	0.088077	0.31406	0.0327271	0.14332	6.98482e-07	4.24195e-05
cg21450888	1	172114047	DNM3;DNM3;MIR199A2	Body;Body;TSS1500		0.4694	0.0773379	0.366097	0.016317	0.103302	2.74038e-05	0.000577117
cg17178220	1	172114068	DNM3;DNM3;MIR199A2	Body;Body;TSS1500		0.46534	0.0886738	0.331902	0.0330615	0.133438	7.63674e-06	0.000225786
cg06267617	1	172291727	DNM3;DNM3	Body;Body		0.597147	0.070572	0.474551	0.0576502	0.122596	7.95571e-05	0.00128713
cg18126802	1	172321067	DNM3;DNM3	Body;Body		0.636777	0.0808346	0.516961	0.0250939	0.119815	1.53666e-06	7.23908e-05
cg18855080	1	172748189				0.354803	0.0546389	0.458569	0.0437605	-0.103766	1.31315e-05	0.000335489
cg15642380	1	172908788				0.686048	0.0587719	0.81224	0.0224157	-0.126193	2.32827e-08	6.76069e-06
cg21876925	1	173175328	TNFSF4	Body		0.564467	0.0737421	0.710573	0.0184276	-0.146106	6.98482e-07	4.24195e-05
cg19402314	1	173362434				0.472154	0.0688344	0.361038	0.0258027	0.111116	4.42372e-07	3.12665e-05
cg11589567	1	175570022	TNR	5'UTR	S_Shore	0.607338	0.0715045	0.757116	0.0246723	-0.149778	4.42372e-07	3.12665e-05
cg18236464	1	176528783	PAPPA2;PAPPA2	Body;Body		0.452652	0.056964	0.556149	0.0413986	-0.103496	2.74038e-05	0.000577117
cg26406924	1	176811378	PAPPA2	Body		0.449057	0.0907506	0.345804	0.0332582	0.103253	0.00137005	0.011
cg06772742	1	177980492				0.439924	0.0924556	0.288779	0.0332207	0.151145	2.79393e-07	2.36065e-05
cg11691825	1	178030256				0.661341	0.0625862	0.560225	0.0445445	0.101116	7.63674e-06	0.000225786
cg09264231	1	178056133				0.426192	0.0599794	0.532608	0.0219477	-0.106416	6.98482e-07	4.24195e-05
cg14515791	1	178310545	RASAL2;RASAL2	Body;TSS200		0.475006	0.0827043	0.367154	0.0712882	0.107852	0.000601952	0.00595952
cg22730327	1	178310650	RASAL2;RASAL2;RASAL2	Body;1stExon;5'UTR		0.625858	0.0747014	0.503666	0.0540093	0.122193	7.95571e-05	0.00128713
cg17717169	1	178621037				0.426633	0.0791525	0.302319	0.0272342	0.124314	6.98482e-07	4.24195e-05
cg05630800	1	178840298	ANGPTL1;RALGPS2	TSS200;Body		0.417477	0.095182	0.299031	0.0359659	0.118445	0.000383164	0.00423013
cg03440799	1	179334176	C1orf125;C1orf125	TSS1500;TSS1500	N_Shore	0.722792	0.0693289	0.85788	0.0214755	-0.135087	2.32827e-08	6.76069e-06
cg24448340	1	179921042			N_Shelf	0.644063	0.083262	0.811602	0.0237657	-0.16754	4.65655e-08	8.79396e-06
cg22430700	1	180511495				0.491278	0.0747389	0.379906	0.0163481	0.111372	4.42372e-07	3.12665e-05
cg21776577	1	180811774	XPR1;XPR1	Body;Body		0.484544	0.0948266	0.37442	0.0168525	0.110124	5.30148e-05	0.000948169
cg11143671	1	180904018	KIAA1614	Body	N_Shore	0.666588	0.0541883	0.78278	0.0283632	-0.116192	4.42372e-07	3.12665e-05
cg18398753	1	180950955	STX6	Body		0.622714	0.0764913	0.745671	0.026839	-0.122956	4.21417e-06	0.000147433
cg01441127	1	181012492	MR1	Body		0.746616	0.0631846	0.859722	0.0288399	-0.113106	5.72755e-06	0.000183112
cg27176729	1	181056650	IER5	TSS1500	N_Shore	0.675408	0.0714392	0.79465	0.0265964	-0.119242	2.18858e-06	9.27236e-05
cg03653817	1	181065498				0.342905	0.0698791	0.241206	0.0181432	0.1017	2.16297e-05	0.000483684
cg25727853	1	181098609				0.616691	0.0547217	0.75172	0.0311874	-0.135028	2.32827e-08	6.76069e-06
cg14851700	1	182362230	GLUL;GLUL	TSS1500;TSS1500	S_Shore	0.564435	0.101669	0.685593	0.0408634	-0.121158	0.00253891	0.0174279
cg10987624	1	182995719	LAMC1	Body	S_Shelf	0.518558	0.11762	0.331575	0.0466713	0.186983	2.18858e-06	9.27236e-05
cg07820189	1	183149515				0.343291	0.0726756	0.221637	0.0258238	0.121654	3.07332e-06	0.000117876
cg23696949	1	183155644	LAMC2;LAMC2	Body;Body		0.593411	0.0584223	0.714278	0.0251417	-0.120867	1.62979e-07	1.71363e-05
cg17431888	1	183203863	LAMC2;LAMC2	Body;Body		0.403419	0.0686189	0.296458	0.0167189	0.106961	1.00814e-05	0.000276932
cg09076123	1	183559527	NCF2;NCF2;NCF2	5'UTR;1stExon;5'UTR		0.511442	0.0694489	0.668869	0.0313746	-0.157427	4.65655e-08	8.79396e-06
cg12658012	1	183578811				0.501263	0.0879322	0.374794	0.015523	0.126469	1.69498e-05	0.000404466
cg24436462	1	183595745	ARPC5	3'UTR		0.541447	0.0925552	0.423718	0.0382736	0.117729	0.000236087	0.0029215
cg16056272	1	183616968	APOBEC4;RGL1	Body;5'UTR		0.573062	0.0697708	0.469266	0.0283228	0.103795	1.00814e-05	0.000276932
cg11678039	1	183841259	RGL1	Body		0.553194	0.0956685	0.418465	0.0379417	0.134729	2.16297e-05	0.000483684
cg09940311	1	183901666				0.387371	0.0827169	0.273505	0.01568	0.113865	2.74038e-05	0.000577117
cg24250492	1	184268405				0.514965	0.114151	0.385527	0.0263609	0.129438	0.000116646	0.00171439
cg13100449	1	184836205	FAM129A	Body		0.576234	0.0891925	0.692306	0.0619048	-0.116072	0.000695339	0.00663681
cg11165391	1	185614930				0.639139	0.0673281	0.536106	0.0303542	0.103033	4.28635e-05	0.000807954
cg10091866	1	185704549	HMCN1	Body	S_Shore	0.537809	0.0865599	0.433256	0.0522655	0.104553	0.00120265	0.0099867
cg20463298	1	185736719	HMCN1	Body		0.549276	0.0817406	0.437744	0.0513016	0.111532	9.66233e-05	0.00148813
cg02362505	1	185930976	HMCN1	Body		0.510571	0.105914	0.343409	0.0436348	0.167161	5.72755e-06	0.000183112
cg00066270	1	186265270	PRG4;PRG4;PRG4;PRG4;MIR548F1	TSS200;TSS200;TSS200;TSS200;Body		0.470716	0.0929029	0.354524	0.0281021	0.116191	4.28635e-05	0.000807954
cg24669741	1	186265423	PRG4;PRG4;PRG4;PRG4;PRG4;PRG4;PRG4;MIR548F1;PRG4	1stExon;5'UTR;1stExon;1stExon;5'UTR;5'UTR;1stExon;Body;5'UTR		0.645028	0.075986	0.541262	0.0431601	0.103766	0.000167496	0.00225043
cg05709437	1	186426136	PDC;MIR548F1	5'UTR;Body		0.669915	0.0872989	0.795794	0.0317822	-0.125878	2.16297e-05	0.000483684
cg12591668	1	192520335				0.37319	0.0620774	0.488341	0.0432913	-0.115151	5.72755e-06	0.000183112
cg10861751	1	192544716	RGS1	TSS200		0.689912	0.0867597	0.799192	0.0154013	-0.10928	7.95571e-05	0.00128713
cg02586212	1	192544902	RGS1;RGS1	1stExon;5'UTR		0.752137	0.0589001	0.86285	0.0141328	-0.110713	4.42372e-07	3.12665e-05
cg05374271	1	192778890	RGS2	Body	S_Shore	0.352498	0.0957685	0.230097	0.030544	0.122401	0.000140139	0.00196601
cg05784193	1	192847589				0.584785	0.0834097	0.447717	0.0296559	0.137068	2.79393e-07	2.36065e-05
cg15361231	1	193075191	GLRX2;GLRX2;GLRX2	1stExon;TSS1500;5'UTR	S_Shore	0.597593	0.0502472	0.698921	0.0350444	-0.101328	1.53666e-06	7.23908e-05
cg16608652	1	193155390	B3GALT2;B3GALT2;CDC73	5'UTR;1stExon;Body		0.588314	0.0698887	0.468724	0.0180187	0.11959	9.31309e-08	1.25289e-05
cg01258789	1	197237257	CRB1	TSS200		0.437822	0.0771853	0.325128	0.0344939	0.112694	0.000116646	0.00171439
cg10768932	1	198590738				0.699368	0.0926755	0.846362	0.0462256	-0.146994	1.00814e-05	0.000276932
cg13673094	1	198608361	PTPRC;PTPRC;PTPRC;PTPRC	5'UTR;5'UTR;5'UTR;5'UTR		0.651055	0.09229	0.792205	0.0317262	-0.141151	2.74038e-05	0.000577117
cg25132230	1	198608383	PTPRC;PTPRC;PTPRC;PTPRC	5'UTR;5'UTR;5'UTR;5'UTR		0.682901	0.0966669	0.822412	0.0282943	-0.139511	4.65655e-08	8.79396e-06
cg22073152	1	198633497	PTPRC;PTPRC;PTPRC;PTPRC	Body;Body;Body;Body		0.603815	0.0761425	0.767822	0.0431927	-0.164007	1.04772e-06	5.55232e-05
cg04214459	1	198637612	PTPRC;PTPRC;PTPRC;PTPRC	Body;Body;Body;Body		0.53403	0.0630977	0.663891	0.0384746	-0.129861	1.04772e-06	5.55232e-05
cg09247619	1	198648849	PTPRC;PTPRC;PTPRC;PTPRC	Body;Body;Body;Body		0.688146	0.0689273	0.808597	0.0374813	-0.120451	7.63674e-06	0.000225786
cg08843850	1	199092823				0.75476	0.0871085	0.882539	0.0282665	-0.127779	4.21417e-06	0.000147433
cg05366139	1	200045613	NR5A2;NR5A2	Body;Body		0.393285	0.120053	0.197317	0.0533825	0.195967	5.72755e-06	0.000183112
cg27058077	1	200337470				0.525265	0.0550134	0.636358	0.0204109	-0.111092	4.65655e-08	8.79396e-06
cg22628512	1	200348658				0.639507	0.0653391	0.535592	0.0280262	0.103915	7.63674e-06	0.000225786
cg19940077	1	200842282	GPR25	1stExon	Island	0.530797	0.0691962	0.424449	0.038826	0.106347	9.66233e-05	0.00148813
cg06834507	1	200876957	C1orf106;C1orf106	Body;Body	N_Shelf	0.477454	0.0439154	0.58439	0.0189771	-0.106936	2.32827e-08	6.76069e-06
cg08639762	1	201437298	PHLDA3	3'UTR	N_Shore	0.444695	0.0791049	0.334345	0.0226363	0.110349	4.21417e-06	0.000147433
cg12082516	1	201440969			S_Shelf	0.43909	0.0818236	0.325021	0.0358185	0.114069	5.30148e-05	0.000948169
cg11145461	1	201475451	CSRP1;CSRP1	5'UTR;5'UTR	N_Shore	0.455005	0.088653	0.345361	0.0187709	0.109645	4.28635e-05	0.000807954
cg00665106	1	201515370				0.501858	0.0538463	0.623511	0.0388316	-0.121653	3.07332e-06	0.000117876
cg08029299	1	201531514				0.638454	0.0718381	0.534244	0.029958	0.10421	2.16297e-05	0.000483684
cg00387090	1	201615401			N_Shore	0.481881	0.0591391	0.588325	0.0523807	-0.106444	5.30148e-05	0.000948169
cg17753974	1	201622519	NAV1	Body	S_Shelf	0.464576	0.0584648	0.610375	0.0343179	-0.145799	9.31309e-08	1.25289e-05
cg03340408	1	201656308	NAV1	Body		0.613138	0.0713183	0.743811	0.0269851	-0.130672	2.79393e-07	2.36065e-05
cg13177275	1	201683549	NAV1	Body		0.408461	0.111693	0.258514	0.0342797	0.149947	1.31315e-05	0.000335489
cg13877974	1	201708888	NAV1;NAV1	TSS200;Body	Island	0.326383	0.0511266	0.438527	0.0249275	-0.112143	1.62979e-07	1.71363e-05
cg01828733	1	201708932	NAV1;NAV1	TSS200;Body	Island	0.411392	0.0620812	0.542895	0.0372308	-0.131503	4.65655e-08	8.79396e-06
cg14377596	1	201709135	NAV1;NAV1;NAV1	1stExon;Body;5'UTR	Island	0.271731	0.0630619	0.375749	0.0342943	-0.104018	1.69498e-05	0.000404466
cg05091570	1	201709336	NAV1;NAV1	Body;Body	Island	0.298862	0.0546298	0.414431	0.0512152	-0.115569	2.18858e-06	9.27236e-05
cg01411786	1	201709390	NAV1;NAV1	Body;Body	Island	0.24795	0.06922	0.382066	0.0469411	-0.134116	7.63674e-06	0.000225786
cg07699546	1	201790194	NAV1;NAV1	3'UTR;3'UTR		0.558573	0.0546588	0.689519	0.0283152	-0.130947	9.31309e-08	1.25289e-05
cg11586189	1	201857591	SHISA4;SHISA4	TSS1500;TSS1500		0.437178	0.0857965	0.285653	0.0636793	0.151525	3.43886e-05	0.000684869
cg13300939	1	202091868	GPR37L1	TSS200		0.494804	0.0755887	0.370909	0.0109378	0.123895	2.32827e-08	6.76069e-06
cg17219660	1	202091880	GPR37L1	TSS200		0.536121	0.0978954	0.34237	0.0415028	0.193751	2.32827e-08	6.76069e-06
cg02124912	1	202091933	GPR37L1	TSS200		0.43788	0.0748381	0.317698	0.0261707	0.120182	1.53666e-06	7.23908e-05
cg08129759	1	202091944	GPR37L1	TSS200		0.445646	0.0645752	0.331293	0.0178371	0.114353	4.65655e-08	8.79396e-06
cg15096829	1	202092005	GPR37L1	TSS200		0.540541	0.0746604	0.387827	0.0313156	0.152714	2.32827e-08	6.76069e-06
cg00903584	1	202128682	PTPN7;PTPN7;PTPN7	5'UTR;5'UTR;1stExon		0.583539	0.100341	0.777627	0.0176489	-0.194088	2.32827e-08	6.76069e-06
cg16266227	1	202129204	PTPN7;PTPN7	TSS200;5'UTR		0.447016	0.0446885	0.557651	0.044724	-0.110635	2.18858e-06	9.27236e-05
cg22008490	1	202129255	PTPN7;PTPN7	TSS200;5'UTR		0.437505	0.0502003	0.559919	0.026822	-0.122413	9.31309e-08	1.25289e-05
cg18384097	1	202129566	PTPN7;PTPN7	TSS1500;5'UTR		0.638126	0.0823529	0.812159	0.0222443	-0.174032	4.65655e-08	8.79396e-06
cg25746134	1	202129865	PTPN7;PTPN7	TSS1500;TSS200		0.493168	0.0936816	0.659002	0.0408111	-0.165835	2.18858e-06	9.27236e-05
cg01437204	1	202130344	PTPN7;PTPN7	TSS1500;TSS1500		0.611443	0.0720831	0.783667	0.0279965	-0.172224	2.32827e-08	6.76069e-06
cg25754958	1	202130692	PTPN7	TSS1500		0.567039	0.0482103	0.682007	0.0175579	-0.114967	2.32827e-08	6.76069e-06
cg12436568	1	202130728	PTPN7	TSS1500		0.500058	0.0579336	0.637159	0.025363	-0.137101	4.65655e-08	8.79396e-06
cg23506842	1	202130920	PTPN7	TSS1500		0.479381	0.0643827	0.627245	0.0541386	-0.147864	1.53666e-06	7.23908e-05
cg15027815	1	202131184	PTPN7	TSS1500		0.497707	0.0623705	0.643041	0.0260091	-0.145335	9.31309e-08	1.25289e-05
cg26347746	1	202172848	LGR6;LGR6	TSS200;Body		0.56984	0.070516	0.676643	0.0258657	-0.106802	1.69498e-05	0.000404466
cg02769705	1	202975059	TMEM183B;TMEM183A	TSS1500;TSS1500	N_Shore	0.639759	0.0662941	0.747201	0.0400062	-0.107442	3.43886e-05	0.000684869
cg15490070	1	203148132	CHI3L1	3'UTR		0.574115	0.0366177	0.676121	0.0304208	-0.102006	1.62979e-07	1.71363e-05
cg03625911	1	203155737	CHI3L1	1stExon		0.554376	0.0512024	0.661833	0.0357743	-0.107457	2.18858e-06	9.27236e-05
cg25705508	1	203199023	CHIT1	TSS200		0.62541	0.058021	0.736032	0.0423525	-0.110622	1.31315e-05	0.000335489
cg06215984	1	203258903				0.424855	0.0588202	0.547623	0.0313735	-0.122768	1.62979e-07	1.71363e-05
cg06637812	1	203293433			N_Shelf	0.478131	0.0820625	0.627362	0.0412876	-0.14923	9.31309e-08	1.25289e-05
cg27532845	1	203330393				0.633803	0.0604332	0.517318	0.0346391	0.116485	4.21417e-06	0.000147433
cg20464155	1	203372112				0.450124	0.129262	0.315482	0.075468	0.134642	0.00751988	0.0387814
cg07947930	1	203444945	PRELP;PRELP;PRELP;PRELP	1stExon;1stExon;5'UTR;5'UTR		0.594186	0.0778001	0.476041	0.0410899	0.118146	4.28635e-05	0.000807954
cg13557373	1	203567067				0.467327	0.0683401	0.361914	0.03688	0.105413	1.69498e-05	0.000404466
cg17589633	1	203595283	ATP2B4;ATP2B4	TSS1500;TSS1500	N_Shelf	0.261356	0.0556486	0.370287	0.0475366	-0.108931	1.69498e-05	0.000404466
cg06958535	1	203734478	LAX1;LAX1;LAX1	1stExon;1stExon;5'UTR		0.765532	0.0421628	0.870325	0.0213185	-0.104792	1.62979e-07	1.71363e-05
cg17943323	1	203876248				0.560377	0.0895278	0.430452	0.0326082	0.129925	0.000167496	0.00225043
cg19366877	1	204010639	C1orf157	TSS1500		0.380111	0.0815949	0.256017	0.0218935	0.124094	4.42372e-07	3.12665e-05
cg16290101	1	204010929	C1orf157	TSS1500		0.51459	0.0911144	0.393122	0.0246404	0.121468	1.53666e-06	7.23908e-05
cg26106304	1	204256149	PLEKHA6	5'UTR		0.407863	0.0474976	0.517299	0.0339474	-0.109436	4.65655e-08	8.79396e-06
cg25407979	1	204256846	PLEKHA6	5'UTR		0.303623	0.0632829	0.447061	0.0804643	-0.143438	0.000167496	0.00225043
cg18865257	1	204329775	PLEKHA6	TSS1500		0.593062	0.0736678	0.701239	0.0249101	-0.108177	7.95571e-05	0.00128713
cg13787775	1	204571258				0.597586	0.0884978	0.482347	0.0569695	0.115239	0.000800716	0.00736858
cg08915824	1	204911863	NFASC;NFASC;NFASC;NFASC;NFASC;NFASC	5'UTR;5'UTR;5'UTR;5'UTR;TSS1500;5'UTR		0.557991	0.0582015	0.677889	0.0404889	-0.119898	4.21417e-06	0.000147433
cg17889831	1	205181581	DSTYK;DSTYK	TSS1500;TSS1500	S_Shore	0.584962	0.0679542	0.718673	0.0334674	-0.133711	2.18858e-06	9.27236e-05
cg20824939	1	205255082				0.535164	0.0757894	0.67482	0.0310942	-0.139656	4.65655e-08	8.79396e-06
cg09030187	1	205263738				0.45691	0.108855	0.29323	0.0286871	0.16368	1.53666e-06	7.23908e-05
cg18240528	1	205341305				0.494089	0.0725626	0.391492	0.0268857	0.102597	5.72755e-06	0.000183112
cg03223894	1	205410136				0.552398	0.0741726	0.684628	0.0372872	-0.13223	2.79393e-07	2.36065e-05
cg01720722	1	205491541	CDK18;CDK18;CDK18	5'UTR;5'UTR;5'UTR		0.666828	0.0603502	0.561345	0.10932	0.105482	0.00225407	0.0159498
cg06419732	1	205498530	CDK18;CDK18;CDK18	Body;Body;Body	Island	0.45273	0.105452	0.347831	0.0487077	0.104899	0.00225407	0.0159498
cg24435996	1	205557160	MFSD4	Body	N_Shelf	0.672266	0.0613281	0.568839	0.0365914	0.103427	1.69498e-05	0.000404466
cg26245202	1	205602864	ELK4;ELK4	TSS1500;TSS1500	S_Shore	0.604305	0.0837151	0.494989	0.0416069	0.109315	0.000116646	0.00171439
cg03547581	1	205684841	NUCKS1	3'UTR		0.500828	0.0524227	0.629916	0.0413359	-0.129088	2.79393e-07	2.36065e-05
cg09852221	1	205912646	SLC26A9;SLC26A9	TSS200;TSS200		0.456594	0.0603683	0.578449	0.0362895	-0.121855	1.53666e-06	7.23908e-05
cg01279219	1	206135024			N_Shore	0.516864	0.0916604	0.392559	0.0336585	0.124305	7.95571e-05	0.00128713
cg00796611	1	206603444	SRGAP2;SRGAP2;SRGAP2	Body;Body;Body		0.714132	0.0746562	0.609479	0.0275511	0.104653	5.30148e-05	0.000948169
cg13052638	1	206677719			N_Shelf	0.337577	0.114951	0.182157	0.0575882	0.155421	0.000199323	0.00256939
cg02589695	1	206730999	RASSF5;RASSF5;RASSF5	Body;Body;1stExon	S_Shore	0.372413	0.0483025	0.485475	0.0387843	-0.113062	1.53666e-06	7.23908e-05
cg22401939	1	206731166	RASSF5;RASSF5;RASSF5	Body;Body;Body	S_Shore	0.380531	0.0555419	0.509061	0.0367952	-0.12853	2.79393e-07	2.36065e-05
cg15585555	1	206732715	RASSF5;RASSF5;RASSF5	Body;Body;Body	S_Shore	0.524924	0.0837959	0.692396	0.0262769	-0.167472	1.62979e-07	1.71363e-05
cg12691994	1	206748850	RASSF5;RASSF5;RASSF5	Body;Body;Body		0.28652	0.0465992	0.387453	0.0517171	-0.100933	5.30148e-05	0.000948169
cg20595457	1	206753308	RASSF5;RASSF5;RASSF5	Body;Body;Body		0.43644	0.058276	0.552418	0.0325685	-0.115978	1.04772e-06	5.55232e-05
cg16904859	1	206849995				0.551151	0.0663841	0.687471	0.0274376	-0.13632	2.32827e-08	6.76069e-06
cg17744604	1	206946166	IL10	TSS1500		0.632101	0.061972	0.76588	0.0354025	-0.133779	2.18858e-06	9.27236e-05
cg14180511	1	206946187	IL10	TSS1500		0.626696	0.0626835	0.752132	0.0291265	-0.125436	4.42372e-07	3.12665e-05
cg06640279	1	207095153	FAIM3;FAIM3;FAIM3	Body;Body;Body		0.324971	0.0548748	0.456301	0.0517093	-0.131329	2.74038e-05	0.000577117
cg24107163	1	207095332	FAIM3;FAIM3;FAIM3;FAIM3;FAIM3	5'UTR;5'UTR;1stExon;1stExon;5'UTR		0.286272	0.0525906	0.419927	0.0598515	-0.133655	1.69498e-05	0.000404466
cg17460386	1	207095668	FAIM3;FAIM3;FAIM3	5'UTR;TSS1500;TSS1500		0.523812	0.0351424	0.648241	0.0453039	-0.124429	4.42372e-07	3.12665e-05
cg09763644	1	207103660	PIGR	3'UTR		0.526579	0.0920077	0.721083	0.0215548	-0.194504	2.71632e-08	7.7151e-06
cg15565057	1	207140871	FCAMR;FCAMR;FCAMR;FCAMR	Body;Body;Body;Body		0.395132	0.0582813	0.524141	0.029962	-0.129009	6.98482e-07	4.24195e-05
cg02861504	1	207144367	FCAMR;FCAMR;FCAMR;FCAMR	TSS1500;TSS1500;TSS1500;TSS1500		0.719991	0.0475587	0.821389	0.0163278	-0.101398	9.31309e-08	1.25289e-05
cg14856606	1	207277547	C4BPA	TSS200		0.634092	0.0696673	0.75115	0.0255698	-0.117058	2.18858e-06	9.27236e-05
cg15732149	1	207509334	CD55;CD55	Body;Body		0.613273	0.082904	0.771008	0.0149947	-0.157735	2.32827e-08	6.76069e-06
cg22159815	1	207975264	MIR29C	Body		0.566987	0.0658934	0.695019	0.0221956	-0.128032	4.65655e-08	8.79396e-06
cg05956608	1	207999258				0.339801	0.0543549	0.45013	0.0553422	-0.110329	7.95571e-05	0.00128713
cg15646741	1	208021736				0.36545	0.0456506	0.478991	0.0528697	-0.113541	7.95571e-05	0.00128713
cg07899551	1	208035224				0.53003	0.0622029	0.68454	0.0181631	-0.154511	2.32827e-08	6.76069e-06
cg04872593	1	208097138				0.362126	0.0634363	0.522941	0.0517096	-0.160815	1.53666e-06	7.23908e-05
cg15112910	1	208171413				0.372425	0.0724205	0.261735	0.0174146	0.11069	1.04772e-06	5.55232e-05
cg19721764	1	208377348	PLXNA2	Body		0.481353	0.0803769	0.370562	0.0192377	0.110791	5.72755e-06	0.000183112
cg22787719	1	209570949				0.494155	0.0556052	0.59724	0.0329041	-0.103085	2.16297e-05	0.000483684
cg12697139	1	209571889				0.480315	0.0758781	0.621214	0.0404263	-0.140898	4.42372e-07	3.12665e-05
cg05959508	1	209929512	TRAF3IP3	TSS200		0.43322	0.0557965	0.534625	0.016353	-0.101405	1.62979e-07	1.71363e-05
cg01997629	1	209929622	TRAF3IP3;TRAF3IP3	1stExon;5'UTR		0.499037	0.0780329	0.659499	0.0285044	-0.160462	2.32827e-08	6.76069e-06
cg00450164	1	209930127	TRAF3IP3	5'UTR		0.397747	0.0666535	0.514948	0.0290059	-0.117201	3.07332e-06	0.000117876
cg09802688	1	209942066	TRAF3IP3	Body		0.560503	0.0667234	0.720494	0.0466242	-0.159991	2.32827e-08	6.76069e-06
cg25192855	1	209979283	IRF6	5'UTR	N_Shore	0.251197	0.040811	0.356523	0.0510075	-0.105326	1.53666e-06	7.23908e-05
cg05968010	1	210000883	C1orf107	TSS1500	N_Shore	0.570995	0.0925844	0.792706	0.0346584	-0.22171	2.32827e-08	6.76069e-06
cg09163369	1	210001066	C1orf107	TSS1500	N_Shore	0.3707	0.0672443	0.489837	0.0542935	-0.119137	9.66233e-05	0.00148813
cg11214507	1	210419938				0.269047	0.0687146	0.413666	0.0752367	-0.144618	6.51684e-05	0.00110898
cg10717691	1	210426358				0.466237	0.0562749	0.576372	0.0489938	-0.110135	6.98482e-07	4.24195e-05
cg16680159	1	210436103				0.451621	0.071063	0.333895	0.0281922	0.117726	6.98482e-07	4.24195e-05
cg09074223	1	210466472			S_Shore	0.617105	0.0651981	0.502026	0.0609753	0.115079	0.000116646	0.00171439
cg22109795	1	210468650			S_Shelf	0.469359	0.0763019	0.361036	0.0361912	0.108323	4.28635e-05	0.000807954
cg10246083	1	210589683	HHAT;HHAT;HHAT;HHAT;HHAT;HHAT	Body;Body;Body;Body;Body;Body		0.627085	0.0655994	0.52573	0.043032	0.101355	0.000140139	0.00196601
cg14823935	1	211308714	KCNH1;KCNH1	TSS1500;TSS1500	S_Shore	0.486911	0.0637578	0.382859	0.0317397	0.104052	2.16297e-05	0.000483684
cg11415739	1	211508890	TRAF5;TRAF5	5'UTR;5'UTR		0.562069	0.0499777	0.685706	0.0302124	-0.123637	3.64857e-05	0.000726566
cg13066703	1	211526705	TRAF5;TRAF5;TRAF5	Body;Body;Body		0.547213	0.115488	0.735272	0.0265767	-0.188058	6.98482e-07	4.24195e-05
cg05352688	1	211643515				0.431132	0.0751118	0.319019	0.0221074	0.112113	2.79393e-07	2.36065e-05
cg10512769	1	211675356				0.567217	0.0742219	0.444019	0.0720799	0.123198	0.000383164	0.00423013
cg17043722	1	211688462			Island	0.370028	0.0500977	0.471554	0.0403987	-0.101526	3.07332e-06	0.000117876
cg17491368	1	211779938				0.591742	0.106055	0.775006	0.0156316	-0.183265	4.21417e-06	0.000147433
cg01081168	1	212278486				0.66451	0.0734567	0.540137	0.053914	0.124374	9.66233e-05	0.00148813
cg19903196	1	212429231				0.287913	0.0455995	0.408002	0.0592261	-0.12009	4.21417e-06	0.000147433
cg06776976	1	212588580	TMEM206	TSS1500	S_Shore	0.300113	0.0392557	0.406072	0.0332707	-0.10596	1.53666e-06	7.23908e-05
cg21400549	1	212588848	TMEM206	TSS1500	S_Shore	0.653074	0.0706096	0.814578	0.0281526	-0.161504	4.65655e-08	8.79396e-06
cg02343275	1	212589072	TMEM206	TSS1500	S_Shore	0.527358	0.0592185	0.666265	0.0257603	-0.138908	9.31309e-08	1.25289e-05
cg24486958	1	212841257				0.364238	0.104852	0.207892	0.0346865	0.156345	3.07332e-06	0.000117876
cg11790673	1	212845129				0.525163	0.0432999	0.629816	0.0205287	-0.104653	2.32827e-08	6.76069e-06
cg27177841	1	213125950	VASH2;VASH2;VASH2	Body;Body;5'UTR	S_Shore	0.515221	0.083748	0.400748	0.0265109	0.114473	4.28635e-05	0.000807954
cg11823253	1	213154553	VASH2;VASH2;VASH2	Body;Body;Body		0.547369	0.0741725	0.427964	0.0381822	0.119405	1.53666e-06	7.23908e-05
cg11200414	1	213405366	RPS6KC1;RPS6KC1	Body;Body		0.651434	0.0693663	0.528122	0.0449974	0.123312	2.16297e-05	0.000483684
cg01659176	1	214154936			N_Shore	0.634775	0.0589302	0.736648	0.037234	-0.101872	4.28635e-05	0.000807954
cg01631319	1	214158149			N_Shore	0.462017	0.0743621	0.579618	0.032985	-0.117601	1.31315e-05	0.000335489
cg01902845	1	214170993	PROX1	Body		0.609727	0.0535539	0.720818	0.0307277	-0.111092	4.42372e-07	3.12665e-05
cg08855938	1	214398483				0.422791	0.0588847	0.294017	0.0287549	0.128775	2.79393e-07	2.36065e-05
cg11346522	1	215178601	KCNK2	TSS1500		0.615523	0.095753	0.487553	0.0619208	0.12797	0.000800716	0.00736858
cg13107973	1	215178658	KCNK2	TSS1500		0.552366	0.10159	0.39851	0.0502363	0.153856	3.43886e-05	0.000684869
cg02166981	1	215178907	KCNK2;KCNK2	1stExon;5'UTR		0.527942	0.0902735	0.413682	0.0418998	0.11426	0.000446912	0.00475805
cg13916421	1	215287668	KCNK2;KCNK2;KCNK2	Body;Body;Body		0.512637	0.0758463	0.408687	0.0251717	0.103949	3.07332e-06	0.000117876
cg01537645	1	217110605	ESRRG;ESRRG;ESRRG	5'UTR;5'UTR;5'UTR		0.616526	0.0973664	0.51639	0.0724757	0.100136	0.0100812	0.0479851
cg10484211	1	218547935	TGFB2;TGFB2	Body;Body		0.451493	0.0997002	0.318554	0.020855	0.132939	2.18858e-06	9.27236e-05
cg10804254	1	218633247				0.545489	0.0818392	0.427206	0.0232184	0.118283	7.63674e-06	0.000225786
cg03224396	1	221017300				0.51432	0.106423	0.330852	0.0316261	0.183468	4.65655e-08	8.79396e-06
cg15469321	1	221049931			N_Shore	0.3752	0.0429519	0.488855	0.0506454	-0.113655	2.16297e-05	0.000483684
cg22616255	1	221049980			N_Shore	0.356319	0.0464446	0.466214	0.0383173	-0.109896	5.72755e-06	0.000183112
cg10386298	1	221050491			Island	0.254497	0.0646861	0.37116	0.0465386	-0.116663	1.69498e-05	0.000404466
cg25140419	1	221050742			Island	0.381876	0.0493702	0.493002	0.0314937	-0.111126	4.42372e-07	3.12665e-05
cg18645081	1	221051758	HLX	TSS1500	N_Shore	0.274358	0.0464765	0.378075	0.0397142	-0.103716	1.69498e-05	0.000404466
cg02928365	1	221054201	HLX	Body	N_Shore	0.328803	0.0549261	0.456324	0.0601834	-0.127521	1.69498e-05	0.000404466
cg22041228	1	221054273	HLX	Body	N_Shore	0.305894	0.0477276	0.407721	0.0382675	-0.101828	1.31315e-05	0.000335489
cg20454002	1	221054365	HLX	Body	N_Shore	0.352522	0.0593451	0.45502	0.0439474	-0.102498	0.000116646	0.00171439
cg07946977	1	221886639	DUSP10;DUSP10;DUSP10	5'UTR;Body;5'UTR		0.602235	0.0909587	0.776206	0.0351725	-0.173971	9.31309e-08	1.25289e-05
cg26562772	1	221890431	DUSP10;DUSP10;DUSP10	5'UTR;Body;5'UTR		0.662693	0.0559042	0.774445	0.0319781	-0.111752	9.31309e-08	1.25289e-05
cg07824636	1	221967245				0.57504	0.0478623	0.690778	0.0271626	-0.115739	1.62979e-07	1.71363e-05
cg10942056	1	223101848	DISP1;DISP1	1stExon;5'UTR		0.513262	0.0922914	0.376586	0.0242619	0.136676	1.04772e-06	5.55232e-05
cg06768399	1	223205231				0.4236	0.0812869	0.316822	0.0141452	0.106778	1.69498e-05	0.000404466
cg25466245	1	223407095	SUSD4	Body		0.468277	0.0772888	0.362258	0.0215429	0.106019	1.00814e-05	0.000276932
cg05761882	1	223901187	CAPN2;CAPN2	Body;Body	S_Shore	0.397467	0.0797971	0.277767	0.0368478	0.119699	2.16297e-05	0.000483684
cg03388409	1	224014120	TP53BP2;TP53BP2	Body;5'UTR		0.639143	0.0745636	0.769713	0.0224013	-0.13057	1.62979e-07	1.71363e-05
cg11145399	1	224034478	TP53BP2;TP53BP2	TSS1500;TSS1500	S_Shore	0.280033	0.0629693	0.172737	0.0307481	0.107295	1.00814e-05	0.000276932
cg02582848	1	224075899				0.62299	0.0614403	0.506525	0.0411926	0.116465	4.21417e-06	0.000147433
cg17156011	1	224357281				0.440792	0.0478316	0.543465	0.0478744	-0.102673	1.00814e-05	0.000276932
cg23213217	1	224370155	DEGS1;DEGS1	TSS1500;TSS1500	N_Shore	0.729249	0.0738268	0.841546	0.0200682	-0.112297	3.07332e-06	0.000117876
cg12279138	1	224370322	DEGS1;DEGS1	TSS1500;TSS1500	N_Shore	0.480326	0.0821189	0.637611	0.0557474	-0.157285	4.21417e-06	0.000147433
cg15595502	1	224564870				0.579166	0.0731614	0.689567	0.0316045	-0.110402	1.00814e-05	0.000276932
cg18137450	1	224620806	WDR26;WDR26	Body;Body	N_Shore	0.344453	0.0722407	0.230589	0.0196149	0.113865	3.07332e-06	0.000117876
cg09988837	1	224811939	CNIH3	Body		0.391499	0.0465274	0.50706	0.0293639	-0.115561	2.79393e-07	2.36065e-05
cg08928696	1	225632889				0.143622	0.0312617	0.253236	0.0618105	-0.109615	0.000327285	0.00375041
cg16516405	1	225655154				0.486053	0.0502342	0.631767	0.0354936	-0.145714	9.31309e-08	1.25289e-05
cg21524899	1	225662606			N_Shore	0.433412	0.0605651	0.332144	0.0190857	0.101268	6.98482e-07	4.24195e-05
cg10826999	1	225862288			N_Shelf	0.787094	0.0771768	0.906993	0.0171778	-0.119898	6.98482e-07	4.24195e-05
cg00501904	1	226001675	EPHX1	5'UTR	S_Shelf	0.442898	0.100549	0.303302	0.0264249	0.139595	5.72755e-06	0.000183112
cg03138928	1	226004826	EPHX1	5'UTR		0.438203	0.0786945	0.319258	0.0184515	0.118945	4.42372e-07	3.12665e-05
cg05935800	1	226023590	EPHX1;EPHX1	Body;Body		0.474612	0.0953218	0.320918	0.0144497	0.153694	4.65655e-08	8.79396e-06
cg17950169	1	226067900	TMEM63A	5'UTR	N_Shore	0.539145	0.0643161	0.675371	0.022117	-0.136227	4.65655e-08	8.79396e-06
cg01393234	1	226085079				0.370516	0.0553411	0.47897	0.036685	-0.108454	2.18858e-06	9.27236e-05
cg08161480	1	226114565			S_Shelf	0.66628	0.0703102	0.815179	0.0174296	-0.148899	2.32827e-08	6.76069e-06
cg23051123	1	226132841				0.432429	0.0507054	0.556424	0.0283536	-0.123995	2.71632e-08	7.7151e-06
cg26788737	1	226184782	C1orf55	Body	N_Shelf	0.185477	0.0406405	0.292093	0.0458418	-0.106616	4.28635e-05	0.000807954
cg04117530	1	226187852	C1orf55	TSS1500	S_Shore	0.477736	0.0756017	0.624896	0.0422937	-0.14716	6.98482e-07	4.24195e-05
cg13556548	1	226187876	C1orf55	TSS1500	S_Shore	0.409377	0.0593909	0.537403	0.0502297	-0.128026	4.21417e-06	0.000147433
cg03081691	1	226188006	C1orf55	TSS1500	S_Shore	0.541436	0.0796564	0.707485	0.0479574	-0.166049	1.62979e-07	1.71363e-05
cg10483871	1	226296868			N_Shore	0.476287	0.112047	0.312489	0.038154	0.163798	3.43886e-05	0.000684869
cg00672802	1	226296871			N_Shore	0.46392	0.0916157	0.322075	0.035125	0.141844	6.98482e-07	4.24195e-05
cg24937136	1	226593346	PARP1	Body	N_Shore	0.605648	0.0765599	0.759366	0.0408392	-0.153718	1.62979e-07	1.71363e-05
cg11399546	1	226730561				0.536953	0.106353	0.431484	0.0378755	0.105468	0.00446803	0.0264096
cg09076339	1	226830923	ITPKB	Body	S_Shore	0.503213	0.0622774	0.640245	0.0291553	-0.137032	4.42372e-07	3.12665e-05
cg00860090	1	226832000	ITPKB	Body	S_Shelf	0.408215	0.0545574	0.535312	0.0419299	-0.127097	4.21417e-06	0.000147433
cg00027637	1	226900521	ITPKB	Body		0.513624	0.0698544	0.647808	0.0547806	-0.134184	4.28635e-05	0.000807954
cg16265553	1	226911669	ITPKB	Body		0.431176	0.0641217	0.319172	0.0201066	0.112004	6.98482e-07	4.24195e-05
cg06298740	1	227125826			N_Shore	0.567991	0.052648	0.704977	0.0262506	-0.136986	1.62979e-07	1.71363e-05
cg03890680	1	227504721	CDC42BPA;CDC42BPA	1stExon;1stExon	N_Shore	0.387902	0.100571	0.250911	0.0254825	0.13699	1.00814e-05	0.000276932
cg22356061	1	227954102	SNAP47	Body		0.597083	0.0653949	0.740043	0.019631	-0.142959	2.32827e-08	6.76069e-06
cg10950111	1	228337379	GJC2	TSS200		0.553785	0.083149	0.425621	0.0212544	0.128164	1.62979e-07	1.71363e-05
cg01742370	1	228352412	C1orf69	TSS1500	N_Shore	0.766864	0.06357	0.884196	0.0130654	-0.117332	2.79393e-07	2.36065e-05
cg06829788	1	228581405	TRIM11	3'UTR	N_Shore	0.433306	0.0726861	0.326945	0.0238252	0.106362	4.21417e-06	0.000147433
cg24070990	1	228634724			S_Shore	0.48647	0.0752342	0.379621	0.0475583	0.106849	9.66233e-05	0.00148813
cg09584702	1	229047840				0.709345	0.0530134	0.604132	0.0402171	0.105214	2.74038e-05	0.000577117
cg08858998	1	229123641				0.664258	0.0618055	0.773602	0.0361897	-0.109344	5.72755e-06	0.000183112
cg25349990	1	229294380				0.504094	0.0440694	0.605219	0.0423482	-0.101126	1.00814e-05	0.000276932
cg06706156	1	230183251				0.625685	0.0517488	0.728136	0.023398	-0.102452	4.42372e-07	3.12665e-05
cg23735745	1	230248121	GALNT2	Body		0.547547	0.0679883	0.676286	0.0500798	-0.128739	1.00814e-05	0.000276932
cg17737409	1	230250010	GALNT2	Body		0.599322	0.102135	0.481516	0.0416057	0.117806	0.00225407	0.0159498
cg11527913	1	230410329	GALNT2	Body		0.602391	0.0638581	0.713147	0.0403041	-0.110756	2.16297e-05	0.000483684
cg24401487	1	230416880	GALNT2	3'UTR	S_Shore	0.610223	0.0516875	0.729775	0.0315965	-0.119552	2.32827e-08	6.76069e-06
cg06585893	1	230883552	CAPN9;CAPN9	Body;Body		0.593042	0.0439838	0.700366	0.0238014	-0.107324	1.62979e-07	1.71363e-05
cg03017653	1	231115871	TTC13;TTC13;ARV1	TSS1500;TSS1500;Body	S_Shore	0.326577	0.0657384	0.467103	0.0337664	-0.140526	2.32827e-08	6.76069e-06
cg04515533	1	231295786			N_Shore	0.446916	0.0650873	0.574077	0.0228418	-0.127161	9.31309e-08	1.25289e-05
cg21159068	1	231295910			N_Shore	0.605082	0.0777784	0.748028	0.0211873	-0.142947	4.65655e-08	8.79396e-06
cg20682143	1	231561152	EGLN1	TSS1500	S_Shelf	0.439981	0.0828379	0.323055	0.0460706	0.116926	0.000199323	0.00256939
cg10821976	1	231748855	TSNAX-DISC1;TSNAX-DISC1;TSNAX-DISC1;TSNAX-DISC1;TSNAX-DISC1;TSNAX-DISC1;TSNAX-DISC1;TSNAX-DISC1	Body;Body;Body;Body;Body;Body;Body;Body		0.623292	0.0936686	0.783587	0.022199	-0.160295	4.65655e-08	8.79396e-06
cg00102093	1	232345923				0.634976	0.0738864	0.529276	0.0443543	0.105699	0.000199323	0.00256939
cg18132787	1	232862025				0.399802	0.0625789	0.54475	0.0492034	-0.144949	3.07332e-06	0.000117876
cg04031093	1	233027124				0.601805	0.0785123	0.719694	0.0415684	-0.11789	6.51684e-05	0.00110898
cg02838825	1	234613490	TARBP1	Body	N_Shore	0.715963	0.0725691	0.820893	0.0186363	-0.10493	7.63674e-06	0.000225786
cg06511330	1	234635574				0.45532	0.0733705	0.35073	0.0384119	0.10459	4.28635e-05	0.000807954
cg00449021	1	234658467				0.329101	0.0474825	0.449147	0.0407962	-0.120045	3.07332e-06	0.000117876
cg12657297	1	234667363				0.4909	0.0745079	0.386842	0.0239492	0.104057	4.21417e-06	0.000147433
cg21546522	1	234667549				0.462573	0.0909859	0.317346	0.0276291	0.145227	2.79393e-07	2.36065e-05
cg07109453	1	234669825				0.251314	0.084112	0.135835	0.0241302	0.115479	2.16297e-05	0.000483684
cg22222999	1	234894712				0.601753	0.085415	0.747389	0.0294847	-0.145635	4.42372e-07	3.12665e-05
cg03130910	1	234908226				0.275459	0.0695157	0.402735	0.0714567	-0.127275	0.000236087	0.0029215
cg04786142	1	234908381				0.445798	0.0732207	0.5906	0.0656199	-0.144801	5.30148e-05	0.000948169
cg23811057	1	234908514				0.363921	0.048619	0.473652	0.0435042	-0.109731	2.16297e-05	0.000483684
cg02889973	1	234977572				0.603069	0.0817883	0.768663	0.0283744	-0.165594	9.31309e-08	1.25289e-05
cg21210531	1	235105604				0.451419	0.0867823	0.334102	0.0412154	0.117317	7.95571e-05	0.00128713
cg07367601	1	235114342				0.33026	0.0332938	0.439513	0.0408614	-0.109253	6.98482e-07	4.24195e-05
cg04245131	1	235133338				0.344662	0.0777804	0.205178	0.0241254	0.139484	2.79393e-07	2.36065e-05
cg03518729	1	235147744				0.479379	0.0637432	0.645674	0.0433349	-0.166295	9.31309e-08	1.25289e-05
cg08132573	1	235159410				0.623516	0.0773235	0.782341	0.0364746	-0.158825	1.62979e-07	1.71363e-05
cg16580616	1	235256519				0.552754	0.0663719	0.423575	0.0471123	0.129179	1.53666e-06	7.23908e-05
cg22076160	1	235805690	GNG4;GNG4;GNG4	5'UTR;5'UTR;5'UTR	Island	0.373282	0.0443896	0.474684	0.0310783	-0.101402	1.04772e-06	5.55232e-05
cg10840412	1	235813424	GNG4;GNG4;GNG4	TSS200;5'UTR;5'UTR	Island	0.158459	0.0668904	0.258601	0.0636967	-0.100142	0.00159839	0.0124139
cg02829654	1	236046939				0.226014	0.0913727	0.1152	0.0269465	0.110814	3.43886e-05	0.000684869
cg12167564	1	236047034				0.259869	0.0881037	0.131824	0.0288892	0.128045	1.69498e-05	0.000404466
cg03396152	1	236147721	NID1	Body		0.523465	0.115866	0.364858	0.03711	0.158607	1.31315e-05	0.000335489
cg26837399	1	236209798	NID1	Body		0.545212	0.0606472	0.687401	0.0331242	-0.14219	2.32827e-08	6.76069e-06
cg20570030	1	236231282			S_Shelf	0.541982	0.0753068	0.413006	0.0310179	0.128977	6.98482e-07	4.24195e-05
cg00362285	1	236444212	ERO1LB	Body	N_Shore	0.505418	0.055886	0.617412	0.0308907	-0.111994	3.07332e-06	0.000117876
cg16240480	1	236557473	EDARADD;EDARADD	TSS1500;TSS1500	N_Shore	0.222294	0.0450084	0.331986	0.0263121	-0.109692	2.79393e-07	2.36065e-05
cg04031361	1	236557758	EDARADD;EDARADD	TSS1500;1stExon	N_Shore	0.363189	0.053397	0.471971	0.00973924	-0.108783	1.53666e-06	7.23908e-05
cg15086439	1	236563070	EDARADD;EDARADD	Body;Body	S_Shelf	0.632939	0.0642478	0.749601	0.0399462	-0.116663	1.53666e-06	7.23908e-05
cg18281910	1	236635177	EDARADD;EDARADD	Body;Body		0.398558	0.0807698	0.271788	0.0217987	0.126769	1.04772e-06	5.55232e-05
cg06878499	1	239621510				0.358043	0.0562709	0.483713	0.027674	-0.12567	4.42372e-07	3.12665e-05
cg18853490	1	239882840	CHRM3	5'UTR		0.346917	0.0514843	0.482936	0.0675997	-0.136019	6.51684e-05	0.00110898
cg03593823	1	240690404	GREM2	5'UTR		0.569473	0.0505514	0.694497	0.0279351	-0.125024	9.31309e-08	1.25289e-05
cg26924247	1	241335548	RGS7	Body		0.45328	0.0727673	0.33211	0.0373847	0.121171	1.31315e-05	0.000335489
cg07787634	1	241715378	KMO	Body		0.538926	0.0878422	0.698696	0.0335524	-0.15977	1.62979e-07	1.71363e-05
cg13803379	1	241992272				0.709171	0.0559253	0.598693	0.0427089	0.110479	1.31315e-05	0.000335489
cg23166773	1	243659016	SDCCAG8;AKT3	Body;3'UTR		0.67745	0.0504442	0.779103	0.0217852	-0.101653	1.04772e-06	5.55232e-05
cg01105418	1	244214593	ZNF238;ZNF238	1stExon;5'UTR	S_Shore	0.575041	0.0667623	0.474717	0.0420541	0.100324	9.66233e-05	0.00148813
cg15718528	1	244327251				0.61481	0.0752725	0.484784	0.0473914	0.130026	0.000116646	0.00171439
cg16908123	1	244486252				0.318456	0.0994814	0.20038	0.0328125	0.118076	0.000167496	0.00225043
cg09273483	1	244511482				0.549401	0.0784934	0.446851	0.0357891	0.102549	0.000236087	0.0029215
cg23028740	1	244545617	C1orf100	Body		0.527824	0.0905547	0.406156	0.0574287	0.121668	0.000236087	0.0029215
cg07737182	1	244891843			N_Shore	0.556056	0.0563226	0.676289	0.0173728	-0.120234	2.32827e-08	6.76069e-06
cg20979737	1	244964768				0.496647	0.0689081	0.609339	0.0283599	-0.112692	5.30148e-05	0.000948169
cg08529295	1	245132782	EFCAB2;EFCAB2;EFCAB2;EFCAB2;EFCAB2	TSS1500;TSS1500;TSS1500;TSS1500;TSS1500	N_Shore	0.268963	0.0972696	0.116341	0.0358477	0.152622	2.79393e-07	2.36065e-05
cg21307723	1	245215135	EFCAB2;EFCAB2;EFCAB2;EFCAB2;EFCAB2	Body;Body;Body;Body;Body		0.42592	0.0712893	0.539338	0.039834	-0.113418	2.16297e-05	0.000483684
cg22226656	1	245464816	KIF26B	Body		0.489334	0.0997794	0.333823	0.0150332	0.155511	4.65655e-08	8.79396e-06
cg00943287	1	245474722	KIF26B	Body		0.449693	0.06926	0.579102	0.0523544	-0.129408	3.07332e-06	0.000117876
cg03130248	1	245524538	KIF26B	Body		0.637792	0.0754037	0.531857	0.0433273	0.105936	0.000116646	0.00171439
cg13303358	1	245644687	KIF26B	Body		0.510276	0.0654838	0.407796	0.0217798	0.102481	2.79393e-07	2.36065e-05
cg25025181	1	246378510	SMYD3;SMYD3	Body;Body		0.619265	0.0646662	0.733994	0.0488682	-0.114729	5.30148e-05	0.000948169
cg11812748	1	246733057	CNST;CNST	5'UTR;5'UTR	S_Shelf	0.268526	0.0556598	0.378567	0.0508233	-0.110041	0.000199323	0.00256939
cg10985909	1	246810637	CNST;CNST	Body;Body		0.48021	0.0837785	0.372658	0.0238105	0.107551	2.52346e-05	0.000563592
cg07044276	1	246859889				0.439361	0.0830137	0.334403	0.0326255	0.104958	9.66233e-05	0.00148813
cg02952913	1	247336686	ZNF124	TSS1500	S_Shore	0.637805	0.0650331	0.751733	0.0204237	-0.113928	1.04772e-06	5.55232e-05
cg23633059	1	247570895				0.350156	0.0538334	0.482705	0.0194581	-0.132549	2.32827e-08	6.76069e-06
cg03505654	1	247579608	NLRP3;NLRP3	5'UTR;5'UTR		0.29293	0.0570651	0.406365	0.0456648	-0.113434	2.16297e-05	0.000483684
cg03466998	1	247580074	NLRP3;NLRP3;NLRP3;NLRP3;NLRP3	TSS1500;5'UTR;TSS1500;TSS1500;5'UTR		0.537202	0.0497337	0.64107	0.0448178	-0.103868	1.00814e-05	0.000276932
cg24639969	1	247580565	NLRP3;NLRP3;NLRP3;NLRP3;NLRP3	TSS1500;5'UTR;TSS1500;TSS1500;5'UTR		0.641636	0.069376	0.764441	0.0409285	-0.122805	1.31315e-05	0.000335489
cg21991396	1	247581417	NLRP3;NLRP3;NLRP3;NLRP3;NLRP3;NLRP3;NLRP3;NLRP3	5'UTR;5'UTR;1stExon;5'UTR;5'UTR;1stExon;5'UTR;1stExon		0.67602	0.0773232	0.794443	0.0159492	-0.118423	6.98482e-07	4.24195e-05
cg18126557	1	247611842	NLRP3;NLRP3;NLRP3;NLRP3;NLRP3	3'UTR;3'UTR;3'UTR;3'UTR;3'UTR	N_Shelf	0.460987	0.0713923	0.349151	0.015345	0.111836	1.04772e-06	5.55232e-05
cg25602756	1	247611881	NLRP3;NLRP3;NLRP3;NLRP3;NLRP3	3'UTR;3'UTR;3'UTR;3'UTR;3'UTR	N_Shelf	0.4835	0.0841631	0.359189	0.0231392	0.124311	7.63674e-06	0.000225786
cg19023876	1	247611931	NLRP3;NLRP3;NLRP3;NLRP3;NLRP3	3'UTR;3'UTR;3'UTR;3'UTR;3'UTR	N_Shelf	0.472314	0.0873416	0.361761	0.0187118	0.110553	2.18858e-06	9.27236e-05
cg16385583	1	247711595	C1orf150	TSS1500		0.371279	0.0617243	0.513002	0.0333106	-0.141722	2.71632e-08	7.7151e-06
cg02052265	1	247712110	C1orf150	TSS1500		0.573501	0.0941972	0.717724	0.0327134	-0.144222	2.18858e-06	9.27236e-05
cg03343128	1	247712140	C1orf150	TSS1500		0.574125	0.0775307	0.719695	0.0363576	-0.145571	6.98482e-07	4.24195e-05
cg18908499	1	247712237	C1orf150	TSS1500		0.567061	0.0955029	0.757807	0.0279803	-0.190746	2.32827e-08	6.76069e-06
cg16555504	1	247712239	C1orf150	TSS1500		0.583117	0.0930075	0.754932	0.0235383	-0.171816	2.79393e-07	2.36065e-05
cg12769118	1	247712377	C1orf150	TSS200		0.524421	0.0776821	0.684869	0.0389701	-0.160448	1.62979e-07	1.71363e-05
cg17518550	1	247712383	C1orf150	TSS200		0.374672	0.0919726	0.583317	0.0198287	-0.208645	2.32827e-08	6.76069e-06
cg05767404	1	247712591	C1orf150	Body		0.621115	0.0656854	0.74937	0.029077	-0.128255	6.98482e-07	4.24195e-05
cg16126058	1	248436202	OR2T33	1stExon		0.606192	0.0825191	0.502955	0.0392671	0.103237	0.00105294	0.00904185
cg04162032	1	248902767	LOC646627;LOC646627	1stExon;3'UTR		0.741641	0.0538532	0.842859	0.0152438	-0.101218	2.79393e-07	2.36065e-05
cg23230830	1	248903100	LOC646627	1stExon		0.615541	0.0913522	0.794085	0.0306341	-0.178544	4.65655e-08	8.79396e-06
cg04024799	1	248903300	LOC646627	TSS200		0.569433	0.0584498	0.693619	0.0307421	-0.124186	2.79393e-07	2.36065e-05
cg03541887	1	248903323	LOC646627	TSS200		0.775335	0.0705683	0.890588	0.0346644	-0.115254	4.28635e-05	0.000807954
cg10402995	1	248903325	LOC646627	TSS200		0.712264	0.0628763	0.845583	0.0285104	-0.13332	4.42372e-07	3.12665e-05
cg00804354	1	249111407	SH3BP5L	Body		0.530871	0.0656946	0.681778	0.0180604	-0.150907	2.32827e-08	6.76069e-06
cg11681597	1	249116587	SH3BP5L	Body	N_Shelf	0.619869	0.0489831	0.744575	0.0251136	-0.124706	2.32827e-08	6.76069e-06
cg17855595	1	249148077	ZNF692;ZNF692	Body;Body		0.680373	0.0649696	0.81619	0.0234581	-0.135817	4.65655e-08	8.79396e-06
cg19988482	2	394572				0.810203	0.0591815	0.914222	0.017669	-0.104018	9.31309e-08	1.25289e-05
cg07095908	2	430882			S_Shelf	0.650122	0.0847287	0.799108	0.0187689	-0.148986	2.79393e-07	2.36065e-05
cg09302922	2	430886			S_Shelf	0.610254	0.0846448	0.786473	0.034384	-0.176219	4.65655e-08	8.79396e-06
cg15111360	2	430929			S_Shelf	0.480071	0.0560274	0.602908	0.02079	-0.122836	2.32827e-08	6.76069e-06
cg03990819	2	434332				0.431813	0.0753057	0.315811	0.013069	0.116003	2.32827e-08	6.76069e-06
cg26385097	2	438095				0.287748	0.0711541	0.426972	0.0411719	-0.139223	1.53666e-06	7.23908e-05
cg17811608	2	438197				0.486042	0.0750474	0.618636	0.0362912	-0.132595	6.98482e-07	4.24195e-05
cg21513088	2	585365			S_Shore	0.515849	0.0604363	0.648884	0.0347348	-0.133035	4.65655e-08	8.79396e-06
cg02783887	2	660856			Island	0.406627	0.0987212	0.275131	0.043055	0.131496	0.000327285	0.00375041
cg08813888	2	662396			S_Shore	0.607111	0.0680202	0.751802	0.0242143	-0.144691	1.62979e-07	1.71363e-05
cg06534853	2	662602			S_Shore	0.433146	0.0693772	0.575939	0.058635	-0.142793	3.07332e-06	0.000117876
cg08216099	2	1725761	PXDN	Body		0.405042	0.0836541	0.29954	0.0333948	0.105503	0.000199323	0.00256939
cg07855242	2	1841068	MYT1L	Body	N_Shore	0.447688	0.0749966	0.338551	0.0306579	0.109137	4.28635e-05	0.000807954
cg26383138	2	2119533	MYT1L	5'UTR		0.687065	0.0693407	0.788979	0.0542131	-0.101915	0.000236087	0.0029215
cg13041597	2	2685798				0.463294	0.0539532	0.591622	0.0302113	-0.128329	9.31309e-08	1.25289e-05
cg14552732	2	3131372				0.412684	0.0907799	0.297347	0.0293534	0.115337	6.51684e-05	0.00110898
cg09976369	2	3199889	TSSC1	Body		0.42162	0.0482882	0.534465	0.0193195	-0.112845	4.65655e-08	8.79396e-06
cg17494897	2	3200012	TSSC1	Body		0.769787	0.0576306	0.876928	0.0157863	-0.107141	1.04772e-06	5.55232e-05
cg09753772	2	3633407				0.403995	0.0922032	0.281504	0.0236091	0.122491	1.00814e-05	0.000276932
cg23994061	2	3633519				0.405113	0.0921249	0.269281	0.0249907	0.135833	1.04772e-06	5.55232e-05
cg15955046	2	3643682	COLEC11;COLEC11	5'UTR;5'UTR	S_Shore	0.580407	0.0501323	0.689123	0.0296362	-0.108717	2.79393e-07	2.36065e-05
cg25080501	2	3760481				0.454657	0.0887021	0.315209	0.0171397	0.139448	2.79393e-07	2.36065e-05
cg03594550	2	5837929	SOX11;SOX11	3'UTR;1stExon	S_Shore	0.596105	0.0740181	0.703591	0.0270624	-0.107486	0.000140139	0.00196601
cg17335199	2	6078738	LOC150622	Body		0.548473	0.084668	0.428311	0.0391448	0.120163	1.31315e-05	0.000335489
cg23213327	2	7016509	RSAD2	TSS1500		0.699608	0.0623196	0.80205	0.04043	-0.102443	1.31315e-05	0.000335489
cg27281690	2	7171963	RNF144A	Body	N_Shore	0.492821	0.0445704	0.613945	0.0399454	-0.121124	2.79393e-07	2.36065e-05
cg21486510	2	7171998	RNF144A	Body	N_Shore	0.505339	0.04379	0.606848	0.0237847	-0.101509	4.42372e-07	3.12665e-05
cg13464573	2	7172097	RNF144A	Body	N_Shore	0.633939	0.0673282	0.772684	0.0293364	-0.138744	4.42372e-07	3.12665e-05
cg08521187	2	7570948			N_Shore	0.651747	0.0406909	0.761875	0.0267114	-0.110129	2.32827e-08	6.76069e-06
cg23073974	2	8039990				0.557581	0.0534476	0.663622	0.0312784	-0.106041	4.42372e-07	3.12665e-05
cg18854004	2	8444004				0.579241	0.0720088	0.736402	0.026022	-0.157161	2.32827e-08	6.76069e-06
cg21917740	2	8597923			S_Shore	0.54701	0.050816	0.663901	0.024339	-0.11689	4.65655e-08	8.79396e-06
cg09742465	2	8618154				0.434051	0.0676364	0.562189	0.0322391	-0.128138	4.42372e-07	3.12665e-05
cg01924952	2	8627933				0.309372	0.0635802	0.417701	0.0459466	-0.108329	0.000116646	0.00171439
cg03242471	2	8627966				0.31378	0.0442118	0.41681	0.0500071	-0.103029	7.95571e-05	0.00128713
cg12018718	2	8684089				0.29184	0.049323	0.405816	0.0598363	-0.113977	9.66233e-05	0.00148813
cg00034336	2	8684126				0.43884	0.0443667	0.557076	0.0350423	-0.118236	6.98482e-07	4.24195e-05
cg08168141	2	8685893				0.613376	0.0423265	0.715166	0.041242	-0.101789	7.63674e-06	0.000225786
cg00534022	2	8686087				0.630292	0.0574397	0.762033	0.0199391	-0.131741	2.79393e-07	2.36065e-05
cg25814969	2	8726136			S_Shelf	0.649148	0.0823578	0.79382	0.0201296	-0.144672	1.04772e-06	5.55232e-05
cg04341343	2	8784813			N_Shore	0.505608	0.0549553	0.650384	0.0236379	-0.144775	2.32827e-08	6.76069e-06
cg21992696	2	9125026	MBOAT2	Body		0.647825	0.071855	0.77398	0.0405084	-0.126155	1.53666e-06	7.23908e-05
cg09613281	2	9227279				0.486228	0.0973183	0.331117	0.0217898	0.15511	6.98482e-07	4.24195e-05
cg10987840	2	9319526				0.620995	0.066461	0.512568	0.041859	0.108428	4.28635e-05	0.000807954
cg05088820	2	9375605	ASAP2;ASAP2	Body;Body		0.525524	0.100958	0.404463	0.0342521	0.12106	7.95571e-05	0.00128713
cg17746316	2	9401362	ASAP2;ASAP2	Body;Body		0.59058	0.0947667	0.463946	0.0227681	0.126634	2.74038e-05	0.000577117
cg06627617	2	9471179	ASAP2;ASAP2	Body;Body		0.505454	0.0720766	0.633016	0.0449749	-0.127562	4.21417e-06	0.000147433
cg21821308	2	9533606	ASAP2;ASAP2	Body;Body	Island	0.56845	0.107096	0.445276	0.0663091	0.123175	0.00285374	0.0189982
cg25739938	2	9610621	CPSF3	Body	N_Shelf	0.788993	0.0720151	0.896828	0.0252419	-0.107835	1.00814e-05	0.000276932
cg20899781	2	9705768				0.486938	0.0931442	0.369122	0.0129413	0.117816	2.16297e-05	0.000483684
cg05592292	2	9778686				0.366136	0.0804912	0.25756	0.0303699	0.108575	5.30148e-05	0.000948169
cg08123444	2	9833101				0.422906	0.0920181	0.289854	0.0718788	0.133052	0.000383164	0.00423013
cg27291468	2	9878816				0.419913	0.107271	0.296804	0.0410088	0.123109	0.00199703	0.0145711
cg22330749	2	10123764	GRHL1	Body		0.668776	0.0663394	0.566784	0.0314968	0.101991	2.74038e-05	0.000577117
cg14118850	2	10447890	HPCAL1;HPCAL1	5'UTR;5'UTR	S_Shelf	0.514783	0.0387454	0.624288	0.0287116	-0.109505	1.62979e-07	1.71363e-05
cg08478685	2	10471301	HPCAL1;HPCAL1	5'UTR;5'UTR		0.351778	0.0589819	0.457668	0.0520527	-0.10589	0.000236087	0.0029215
cg02101833	2	10471388	HPCAL1;HPCAL1	5'UTR;5'UTR		0.294296	0.0834875	0.434401	0.0410015	-0.140104	6.51684e-05	0.00110898
cg15773312	2	10472214	HPCAL1;HPCAL1	5'UTR;5'UTR		0.490222	0.0687346	0.612869	0.0419333	-0.122647	1.31315e-05	0.000335489
cg11938718	2	10526453	HPCAL1;HPCAL1	5'UTR;5'UTR		0.546804	0.0415733	0.659609	0.0640494	-0.112805	2.74038e-05	0.000577117
cg17644856	2	10687962				0.51865	0.0576275	0.664816	0.0281626	-0.146166	2.32827e-08	6.76069e-06
cg20056997	2	10688154				0.388977	0.0489298	0.517561	0.0354622	-0.128584	1.04772e-06	5.55232e-05
cg20473155	2	10688228				0.516607	0.0535704	0.649606	0.0338742	-0.132999	6.98482e-07	4.24195e-05
cg25371332	2	10688317				0.330722	0.0616395	0.443083	0.0353365	-0.112361	2.18858e-06	9.27236e-05
cg07702693	2	11118564				0.900347	0.0571236	0.796876	0.0674696	0.10347	0.000695339	0.00663681
cg11241151	2	11123476				0.445384	0.0655771	0.33981	0.0246024	0.105574	2.18858e-06	9.27236e-05
cg02479842	2	11123536				0.437814	0.0800369	0.322237	0.025583	0.115577	4.21417e-06	0.000147433
cg03257743	2	11123616				0.368895	0.0704064	0.250715	0.0254675	0.11818	1.31315e-05	0.000335489
cg22490254	2	11269719				0.53714	0.0755387	0.66896	0.0325247	-0.13182	2.79393e-07	2.36065e-05
cg17531288	2	11482819	ROCK2	Body	N_Shore	0.316523	0.0709528	0.212067	0.0239219	0.104456	2.74038e-05	0.000577117
cg20647694	2	11496960				0.439635	0.0485518	0.541281	0.0366671	-0.101647	1.00814e-05	0.000276932
cg27175112	2	11515031				0.498868	0.0672835	0.389303	0.0172027	0.109564	2.79393e-07	2.36065e-05
cg17726575	2	11606945	E2F6;E2F6;E2F6;E2F6;E2F6	TSS1500;TSS1500;TSS1500;TSS1500;TSS1500	S_Shore	0.327532	0.0607462	0.449252	0.0387839	-0.12172	3.07332e-06	0.000117876
cg23214755	2	11607042	E2F6;E2F6;E2F6;E2F6;E2F6	TSS1500;TSS1500;TSS1500;TSS1500;TSS1500	S_Shore	0.444877	0.0657394	0.580985	0.053412	-0.136108	2.16297e-05	0.000483684
cg12808347	2	11622001			Island	0.655147	0.0673049	0.784205	0.0314147	-0.129058	6.98482e-07	4.24195e-05
cg05363871	2	11638870				0.353187	0.082623	0.223628	0.0358661	0.129559	4.21417e-06	0.000147433
cg22156674	2	11838013				0.513857	0.0850645	0.621088	0.109709	-0.107231	0.00155708	0.0121053
cg02069619	2	11885266	LPIN1	TSS1500	N_Shore	0.541872	0.0951677	0.690957	0.0664052	-0.149085	0.000140139	0.00196601
cg00523161	2	11888753	LPIN1	5'UTR	S_Shore	0.417811	0.0854234	0.534746	0.0787726	-0.116936	0.00253891	0.0174279
cg21579399	2	11890700	LPIN1	5'UTR	S_Shelf	0.391401	0.0707277	0.494909	0.0425238	-0.103508	0.000446912	0.00475805
cg24011073	2	11917787	LPIN1	Body		0.653556	0.131993	0.870506	0.029187	-0.21695	6.98482e-07	4.24195e-05
cg23180780	2	12260486				0.461792	0.096397	0.341852	0.0329381	0.11994	5.30148e-05	0.000948169
cg15753546	2	12626487				0.671165	0.089228	0.56058	0.0248139	0.110585	0.00199703	0.0145711
cg10437931	2	12746791				0.354809	0.0770925	0.236397	0.0215939	0.118412	4.28635e-05	0.000807954
cg10528455	2	12929080				0.617864	0.0863362	0.5037	0.0510777	0.114164	0.000695339	0.00663681
cg05360477	2	12959313				0.33359	0.085659	0.202416	0.0111429	0.131174	4.65655e-08	8.79396e-06
cg00589929	2	15966003				0.615687	0.0720889	0.50949	0.0478951	0.106197	9.66233e-05	0.00148813
cg19911430	2	16430654				0.573312	0.0865741	0.427287	0.0238655	0.146026	4.42372e-07	3.12665e-05
cg07091529	2	16804409	FAM49A	5'UTR		0.663098	0.0494697	0.771158	0.0291428	-0.10806	1.53666e-06	7.23908e-05
cg02187259	2	16804452	FAM49A	5'UTR		0.706859	0.0602559	0.82645	0.0280246	-0.119591	1.53666e-06	7.23908e-05
cg16725305	2	18780617				0.476401	0.101749	0.315127	0.0264028	0.161275	1.62979e-07	1.71363e-05
cg18477166	2	19131738				0.585514	0.0877228	0.449566	0.0377558	0.135948	1.00814e-05	0.000276932
cg22399703	2	19456333				0.51148	0.0877942	0.396271	0.0491513	0.115209	9.66233e-05	0.00148813
cg01230320	2	19549980			N_Shore	0.508849	0.158732	0.640694	0.145773	-0.131845	0.00613684	0.0333597
cg06496728	2	19550754			N_Shore	0.22839	0.0728487	0.346647	0.0258318	-0.118257	0.000167496	0.00225043
cg07531268	2	19551750	OSR1	3'UTR	Island	0.259667	0.0764135	0.381223	0.0343529	-0.121556	0.000167496	0.00225043
cg12619940	2	19551789	OSR1	3'UTR	Island	0.297454	0.0537076	0.4205	0.0283827	-0.123046	2.18858e-06	9.27236e-05
cg02172492	2	19553422	OSR1	Body	Island	0.509734	0.043136	0.630079	0.0243603	-0.120345	9.31309e-08	1.25289e-05
cg20707692	2	19555572	OSR1	5'UTR	N_Shore	0.451026	0.0496638	0.565694	0.0150986	-0.114668	2.32827e-08	6.76069e-06
cg00456326	2	19560467			N_Shore	0.663135	0.0548864	0.772881	0.0401844	-0.109746	1.00814e-05	0.000276932
cg00484122	2	20579065				0.302701	0.070997	0.180633	0.0132737	0.122068	4.65655e-08	8.79396e-06
cg01227744	2	20644371			N_Shelf	0.410013	0.115852	0.255191	0.0582631	0.154823	0.000695339	0.00663681
cg16258854	2	20648194	RHOB;RHOB	1stExon;3'UTR	S_Shore	0.507395	0.0892129	0.393186	0.0296169	0.114209	5.30148e-05	0.000948169
cg25432336	2	20648580	RHOB;RHOB	1stExon;3'UTR	S_Shore	0.421174	0.117575	0.232819	0.0244806	0.188354	1.62979e-07	1.71363e-05
cg22034855	2	20792009				0.693161	0.0401911	0.793801	0.012484	-0.10064	2.32827e-08	6.76069e-06
cg04005059	2	23719838	KLHL29	5'UTR		0.680541	0.0799562	0.838944	0.0280848	-0.158402	9.31309e-08	1.25289e-05
cg21206147	2	23749087	KLHL29	5'UTR	Island	0.670707	0.0606926	0.770813	0.0416875	-0.100106	6.51684e-05	0.00110898
cg01837846	2	23755343	KLHL29	5'UTR		0.693438	0.0401201	0.80082	0.0164888	-0.107381	2.32827e-08	6.76069e-06
cg15736743	2	23768363	KLHL29	5'UTR		0.700375	0.0536117	0.822664	0.0243165	-0.122289	1.62979e-07	1.71363e-05
cg10287032	2	24552676	ITSN2;ITSN2;ITSN2	5'UTR;5'UTR;5'UTR		0.444791	0.0741839	0.589907	0.0527443	-0.145116	2.16297e-05	0.000483684
cg15843262	2	25473895	DNMT3A;DNMT3A;DNMT3A	Body;Body;Body	N_Shore	0.29337	0.0737115	0.40789	0.0743294	-0.11452	0.000702277	0.00669766
cg17742416	2	25499619	DNMT3A;DNMT3A	Body;Body	N_Shore	0.492977	0.0604821	0.608514	0.0244417	-0.115537	4.42372e-07	3.12665e-05
cg23009818	2	25499764	DNMT3A;DNMT3A	Body;Body	Island	0.394786	0.0599996	0.501575	0.0424868	-0.106789	3.43886e-05	0.000684869
cg00050692	2	25524877	DNMT3A;DNMT3A;DNMT3A	Body;Body;Body		0.63322	0.0712601	0.800469	0.0252509	-0.167248	4.65655e-08	8.79396e-06
cg19512473	2	25585669				0.388609	0.0585777	0.527502	0.0288237	-0.138894	2.32827e-08	6.76069e-06
cg19710326	2	25609973	DTNB;DTNB;DTNB;DTNB;DTNB	Body;Body;Body;Body;Body		0.625321	0.072077	0.777551	0.0225284	-0.15223	4.65655e-08	8.79396e-06
cg09616559	2	25921151				0.417958	0.0549536	0.317167	0.022974	0.10079	4.21417e-06	0.000147433
cg02607972	2	25964061	ASXL2	3'UTR		0.718689	0.0640035	0.823732	0.0138957	-0.105043	1.53666e-06	7.23908e-05
cg27492103	2	26048283	ASXL2	Body		0.667332	0.0990904	0.802325	0.0259239	-0.134993	7.63674e-06	0.000225786
cg02002258	2	26700976	OTOF;OTOF;OTOF;OTOF	TSS200;TSS200;Body;TSS200		0.453608	0.0778829	0.317321	0.0125976	0.136287	2.32827e-08	6.76069e-06
cg16398133	2	26947234	KCNK3	Body	N_Shelf	0.511649	0.0708613	0.409028	0.0421914	0.102621	0.000278555	0.00331135
cg23252243	2	26987820	C2orf18	Body	S_Shore	0.429614	0.0641518	0.323799	0.0183181	0.105815	4.42372e-07	3.12665e-05
cg09678539	2	27298343			S_Shelf	0.350576	0.046257	0.472021	0.0409734	-0.121445	4.21417e-06	0.000147433
cg15326452	2	27371820	TCF23	TSS200	N_Shore	0.61807	0.0838359	0.493489	0.05109	0.124582	0.000167496	0.00225043
cg22129545	2	27531320	UCN	TSS200	Island	0.568415	0.0692855	0.447338	0.0228752	0.121077	1.79277e-06	8.43078e-05
cg23586138	2	27719544	FNDC4;GCKR	TSS1500;TSS200	S_Shore	0.475123	0.0541188	0.604088	0.0323415	-0.128965	2.32827e-08	6.76069e-06
cg00965795	2	27957843			N_Shore	0.549661	0.0798838	0.448536	0.0309346	0.101125	0.000278555	0.00331135
cg00470044	2	28456184	BRE;BRE;BRE;BRE;BRE	Body;Body;Body;Body;Body		0.530645	0.0955697	0.418901	0.0276185	0.111744	0.000278555	0.00331135
cg05057534	2	28497669	BRE;BRE;BRE;BRE;BRE	Body;Body;Body;Body;Body		0.639172	0.0560671	0.762443	0.0327333	-0.123271	1.04772e-06	5.55232e-05
cg11535839	2	28582676				0.800721	0.0548927	0.919008	0.0167155	-0.118287	8.14896e-07	4.93218e-05
cg17952719	2	28612965			Island	0.290645	0.0745467	0.177185	0.0206311	0.113461	1.31315e-05	0.000335489
cg26052635	2	29339307	CLIP4	5'UTR	S_Shore	0.406524	0.0613972	0.52266	0.033114	-0.116136	1.53666e-06	7.23908e-05
cg14840351	2	29537776	ALK	Body		0.284903	0.0622008	0.390064	0.0337047	-0.10516	2.74038e-05	0.000577117
cg17589866	2	29643465	ALK	Body		0.547833	0.0829085	0.435068	0.0352026	0.112765	3.43886e-05	0.000684869
cg00561854	2	30253548				0.586311	0.0658959	0.485912	0.0224123	0.100398	1.04772e-06	5.55232e-05
cg19743666	2	30371484	YPEL5;YPEL5;YPEL5;YPEL5	5'UTR;5'UTR;5'UTR;5'UTR	S_Shore	0.701725	0.0758543	0.8079	0.0242911	-0.106174	3.43886e-05	0.000684869
cg02111865	2	30371990	YPEL5;YPEL5;YPEL5;YPEL5	5'UTR;5'UTR;5'UTR;5'UTR	S_Shore	0.752847	0.0662277	0.864403	0.0229138	-0.111556	4.21417e-06	0.000147433
cg12785993	2	30401636				0.442787	0.0853525	0.308051	0.0195245	0.134736	4.42372e-07	3.12665e-05
cg26128464	2	30737741	LCLAT1;LCLAT1	5'UTR;Body		0.556637	0.0839178	0.426613	0.0253595	0.130024	3.07332e-06	0.000117876
cg17738841	2	31094363				0.480881	0.0723962	0.371742	0.0267088	0.109139	4.21417e-06	0.000147433
cg01627252	2	31397283	CAPN14	3'UTR		0.67869	0.063631	0.79102	0.0350177	-0.11233	1.69498e-05	0.000404466
cg07519259	2	31520167				0.67298	0.0654987	0.563717	0.113973	0.109263	0.00285374	0.0189982
cg22805603	2	32490766	NLRC4;NLRC4	1stExon;5'UTR		0.610916	0.052667	0.725214	0.0295324	-0.114297	1.62979e-07	1.71363e-05
cg23627062	2	33050369	LOC285045	TSS200		0.439326	0.106778	0.253638	0.0418558	0.185689	1.04772e-06	5.55232e-05
cg07617759	2	33050475	LOC285045	TSS200		0.466214	0.10389	0.336876	0.0296567	0.129338	7.95571e-05	0.00128713
cg00850538	2	36582038	CRIM1	TSS1500	N_Shore	0.519326	0.0869852	0.411147	0.0212474	0.108179	0.000236087	0.0029215
cg01958295	2	36598278	CRIM1	Body		0.461903	0.0944087	0.339312	0.0284291	0.122592	1.31315e-05	0.000335489
cg21932231	2	36668864	CRIM1	Body		0.688458	0.0575899	0.789092	0.0284954	-0.100634	6.98482e-07	4.24195e-05
cg00068038	2	36688564	CRIM1	Body		0.314143	0.0620913	0.436888	0.0717689	-0.122744	0.000167496	0.00225043
cg05507566	2	36757828	CRIM1	Body		0.790764	0.0710324	0.897022	0.0211132	-0.106258	4.21417e-06	0.000147433
cg18637383	2	37308026	HEATR5B	Body	N_Shelf	0.323856	0.0515997	0.46021	0.0194861	-0.136354	4.65655e-08	8.79396e-06
cg05627557	2	37418009				0.664614	0.0766437	0.783125	0.034986	-0.118511	1.31315e-05	0.000335489
cg23521140	2	37617601				0.113157	0.0520391	0.257191	0.100762	-0.144034	0.000919505	0.00816884
cg06480171	2	37853482				0.443234	0.060529	0.556745	0.0536749	-0.113511	5.30148e-05	0.000948169
cg15112952	2	37862761				0.44015	0.0599832	0.55277	0.0300135	-0.11262	1.04772e-06	5.55232e-05
cg08080195	2	37875836	CDC42EP3	5'UTR		0.242009	0.0364677	0.347814	0.0237209	-0.105805	2.32827e-08	6.76069e-06
cg16163382	2	37938640				0.538716	0.0858421	0.680515	0.0357257	-0.141799	6.98482e-07	4.24195e-05
cg17745697	2	38138126				0.654354	0.0748942	0.785087	0.0276069	-0.130733	1.04772e-06	5.55232e-05
cg11130441	2	38358147	C2orf58	TSS200		0.310297	0.0395743	0.426923	0.066242	-0.116626	0.000236087	0.0029215
cg27141474	2	38358225	C2orf58	TSS200		0.676894	0.0488043	0.785786	0.0226622	-0.108892	4.65655e-08	8.79396e-06
cg14036868	2	38604442	ATL2;ATL2;ATL2	TSS200;TSS200;TSS200	Island	0.0302331	0.0164123	0.136517	0.0458655	-0.106284	2.71632e-08	7.7151e-06
cg06655665	2	38607629			S_Shelf	0.428312	0.0659044	0.573906	0.0229585	-0.145595	2.32827e-08	6.76069e-06
cg11087128	2	38693029				0.535106	0.0479763	0.655739	0.043363	-0.120633	4.42372e-07	3.12665e-05
cg18107006	2	38831166	HNRPLL;HNRPLL	TSS1500;TSS1500	S_Shore	0.499715	0.0617813	0.657046	0.0479465	-0.157331	2.79393e-07	2.36065e-05
cg20698781	2	38847451				0.500025	0.0755891	0.399421	0.0338806	0.100603	0.000163495	0.00225043
cg00238510	2	38961590	GALM	3'UTR		0.490473	0.0851356	0.372851	0.0198958	0.117621	2.18858e-06	9.27236e-05
cg04441847	2	38976288	SFRS7	Body	N_Shore	0.691797	0.0899485	0.837182	0.0222851	-0.145384	9.31309e-08	1.25289e-05
cg01840575	2	38977957	SFRS7	Body	Island	0.108353	0.0212329	0.221742	0.0354329	-0.113389	2.71632e-08	7.7151e-06
cg26494138	2	39472684			S_Shore	0.572097	0.0744478	0.702346	0.0426805	-0.130249	7.63674e-06	0.000225786
cg06900514	2	39696979				0.421315	0.0941246	0.281004	0.0356671	0.140311	3.07332e-06	0.000117876
cg24503369	2	40599006	SLC8A1;SLC8A1;SLC8A1;SLC8A1	Body;Body;Body;Body		0.460199	0.0893877	0.30959	0.0295387	0.150608	9.31309e-08	1.25289e-05
cg24396429	2	40739661	SLC8A1	TSS200		0.427334	0.1005	0.312885	0.0255728	0.11445	0.000167496	0.00225043
cg23490300	2	41461406				0.704082	0.0442744	0.600636	0.0355892	0.103447	6.98482e-07	4.24195e-05
cg18882156	2	42276442	PKDCC	Body		0.428419	0.080747	0.313426	0.0454466	0.114993	5.30148e-05	0.000948169
cg13773247	2	42276988	PKDCC	Body		0.516278	0.0833725	0.404427	0.0621199	0.11185	0.00120265	0.0099867
cg14882311	2	42328410			Island	0.284761	0.0791925	0.394226	0.0559796	-0.109465	0.000383164	0.00423013
cg00484711	2	42331922			S_Shelf	0.729187	0.0768467	0.842784	0.0268881	-0.113598	1.00814e-05	0.000276932
cg09535475	2	42444827	EML4;EML4	Body;Body		0.732096	0.070357	0.832612	0.0333976	-0.100516	5.30148e-05	0.000948169
cg19507032	2	42991422	OXER1	TSS200		0.430817	0.0516211	0.534129	0.0458348	-0.103312	1.00814e-05	0.000276932
cg18739675	2	43041125			S_Shelf	0.630504	0.0678217	0.771014	0.0221506	-0.14051	4.65655e-08	8.79396e-06
cg07858848	2	43087177				0.552696	0.0674718	0.683157	0.061142	-0.130461	2.74038e-05	0.000577117
cg10421194	2	43133914				0.458682	0.0790823	0.31962	0.0169018	0.139062	1.62979e-07	1.71363e-05
cg07694621	2	43151938				0.476562	0.0790709	0.353902	0.0238879	0.12266	4.21417e-06	0.000147433
cg01479187	2	43158610				0.424001	0.0451688	0.53009	0.0453466	-0.106089	1.69498e-05	0.000404466
cg21241410	2	43267816				0.564237	0.078465	0.684977	0.0398358	-0.12074	2.74038e-05	0.000577117
cg21011403	2	43302362				0.509787	0.0859432	0.362224	0.0231726	0.147563	9.31309e-08	1.25289e-05
cg19220272	2	43312367				0.465012	0.0407833	0.571995	0.0380063	-0.106983	4.42372e-07	3.12665e-05
cg18257574	2	43358343				0.241902	0.0373392	0.358375	0.0340065	-0.116473	2.32827e-08	6.76069e-06
cg14675881	2	43396331			N_Shore	0.453227	0.0635921	0.589365	0.0530368	-0.136138	5.72755e-06	0.000183112
cg08847775	2	43422121				0.482397	0.0741158	0.626525	0.0381081	-0.144129	1.53666e-06	7.23908e-05
cg18556792	2	43445934				0.194255	0.036373	0.296228	0.0633522	-0.101973	0.000278555	0.00331135
cg22076676	2	43503935	THADA;THADA	Body;Body		0.343007	0.0817659	0.224463	0.0236356	0.118544	1.00814e-05	0.000276932
cg20629315	2	43685377	THADA;THADA	Body;Body		0.484425	0.100397	0.380088	0.0277486	0.104337	0.00285374	0.0189982
cg05939149	2	43986106	PLEKHH2	Body		0.51872	0.108121	0.340524	0.0188659	0.178197	2.32827e-08	6.76069e-06
cg16668359	2	45159434			N_Shore	0.182287	0.0495813	0.311486	0.0365485	-0.129199	9.31309e-08	1.25289e-05
cg26648203	2	45159457			N_Shore	0.26473	0.0371987	0.36534	0.0407488	-0.10061	2.18858e-06	9.27236e-05
cg08456817	2	45173499			S_Shore	0.599457	0.0481562	0.706155	0.0320219	-0.106698	1.53666e-06	7.23908e-05
cg02863169	2	45173548			S_Shore	0.618858	0.0426641	0.719254	0.0375284	-0.100397	5.72755e-06	0.000183112
cg22912834	2	45227645			Island	0.427361	0.0405092	0.553678	0.0563088	-0.126317	4.42372e-07	3.12665e-05
cg13261971	2	45231226			Island	0.369655	0.0583084	0.511214	0.034618	-0.14156	9.31309e-08	1.25289e-05
cg21875802	2	45231382			Island	0.262843	0.0861343	0.405188	0.0486798	-0.142345	6.51684e-05	0.00110898
cg06007282	2	45231467			Island	0.417053	0.0459471	0.525364	0.0189215	-0.108311	2.32827e-08	6.76069e-06
cg04362586	2	45231782			Island	0.476207	0.0493075	0.617264	0.0325453	-0.141058	2.32827e-08	6.76069e-06
cg05514256	2	45231891			Island	0.357178	0.0503442	0.471205	0.0264171	-0.114027	4.65655e-08	8.79396e-06
cg12109291	2	45232117			Island	0.284258	0.042514	0.419942	0.0325929	-0.135684	2.32827e-08	6.76069e-06
cg00366850	2	45232417	SIX2	3'UTR	Island	0.482087	0.0643345	0.648408	0.0406433	-0.166321	1.62979e-07	1.71363e-05
cg07834682	2	45232641	SIX2	3'UTR	S_Shore	0.446562	0.0405566	0.551716	0.0281764	-0.105154	1.53666e-06	7.23908e-05
cg24887265	2	45233528	SIX2	Body	N_Shore	0.393709	0.0647888	0.505899	0.0277204	-0.11219	1.04772e-06	5.55232e-05
cg09019410	2	45233634	SIX2	Body	N_Shore	0.428759	0.0498429	0.541303	0.0334405	-0.112544	6.98482e-07	4.24195e-05
cg14845812	2	45240373			Island	0.47711	0.0509693	0.602465	0.0398657	-0.125355	3.07332e-06	0.000117876
cg18623980	2	45240563			Island	0.189517	0.0625478	0.296879	0.0454238	-0.107362	0.000116646	0.00171439
cg01572940	2	45398381			S_Shore	0.514951	0.0606147	0.629155	0.0263628	-0.114204	4.42372e-07	3.12665e-05
cg12423623	2	45469414				0.540685	0.0991606	0.411276	0.0321272	0.129409	0.000116646	0.00171439
cg12256705	2	45926674	PRKCE	Body		0.656754	0.0728356	0.78138	0.0315182	-0.124626	7.63674e-06	0.000225786
cg06398242	2	46049176	PRKCE	Body		0.822358	0.0604649	0.710911	0.0597491	0.111447	0.000140139	0.00196601
cg13480738	2	46110087	PRKCE	Body		0.540505	0.0781762	0.436078	0.0569519	0.104427	0.000383164	0.00423013
cg07901411	2	46527523	EPAS1	Body	S_Shore	0.569687	0.0969179	0.45674	0.0317736	0.112948	0.000695339	0.00663681
cg19311375	2	46542361	EPAS1	Body		0.420347	0.0824226	0.309531	0.025853	0.110816	1.53666e-06	7.23908e-05
cg13681847	2	46595230	EPAS1	Body		0.57034	0.0718294	0.704643	0.0261484	-0.134304	1.53666e-06	7.23908e-05
cg13910174	2	46715231				0.479692	0.0769965	0.356847	0.0361062	0.122845	6.98482e-07	4.24195e-05
cg22137471	2	46768030			N_Shore	0.41314	0.090562	0.299659	0.0305928	0.113481	6.51684e-05	0.00110898
cg22587600	2	46883368				0.375034	0.089848	0.271712	0.0205122	0.103322	0.000278555	0.00331135
cg12080687	2	47063626	LOC100134259	Body		0.46227	0.0534854	0.571687	0.0447572	-0.109417	1.00814e-05	0.000276932
cg01312394	2	47109380				0.484528	0.0792861	0.371527	0.0289469	0.113	2.18858e-06	9.27236e-05
cg25550753	2	47205281	TTC7A	Body		0.521767	0.0495341	0.651501	0.0134438	-0.129734	2.32827e-08	6.76069e-06
cg25927444	2	47236103	TTC7A	Body		0.512644	0.0799761	0.395384	0.0313593	0.11726	5.72755e-06	0.000183112
cg02286857	2	47297177	TTC7A	Body		0.449644	0.0938477	0.291864	0.0289217	0.157779	2.79393e-07	2.36065e-05
cg07011538	2	47497026			N_Shelf	0.324589	0.0880836	0.178245	0.0186125	0.146343	9.31309e-08	1.25289e-05
cg02590088	2	47761452	KCNK12	Body		0.497726	0.0800142	0.386715	0.0333178	0.111011	3.43886e-05	0.000684869
cg14965639	2	48795994	STON1-GTF2A1L	TSS200		0.550113	0.0602501	0.658657	0.0286059	-0.108544	2.74038e-05	0.000577117
cg15646463	2	51446925				0.585534	0.0950359	0.462715	0.0265312	0.122818	6.51684e-05	0.00110898
cg01613249	2	54727293	SPTBN1	5'UTR		0.466915	0.106365	0.324088	0.0351991	0.142827	2.74038e-05	0.000577117
cg08449164	2	54784402	SPTBN1;SPTBN1	TSS1500;Body	N_Shore	0.435721	0.0739729	0.332065	0.0330991	0.103656	2.16297e-05	0.000483684
cg15602548	2	54786148	SPTBN1;SPTBN1	Body;Body	S_Shore	0.429861	0.0578282	0.55613	0.0393003	-0.126269	1.62979e-07	1.71363e-05
cg23486701	2	54789491	SPTBN1;SPTBN1	Body;Body	S_Shelf	0.677961	0.0597495	0.78582	0.0214676	-0.107859	1.53666e-06	7.23908e-05
cg15928680	2	54823768	SPTBN1;SPTBN1	Body;Body		0.192663	0.0395396	0.317303	0.0548708	-0.12464	5.72755e-06	0.000183112
cg20017590	2	54852195	SPTBN1;SPTBN1	Body;Body	N_Shelf	0.488838	0.105154	0.35908	0.0269542	0.129757	3.43886e-05	0.000684869
cg15706621	2	54861447	SPTBN1;SPTBN1	Body;Body		0.458009	0.0778395	0.336771	0.0370081	0.121238	9.66233e-05	0.00148813
cg08556541	2	54861563	SPTBN1;SPTBN1	Body;Body		0.549852	0.0911669	0.446811	0.0392944	0.103041	0.000695339	0.00663681
cg15742777	2	55339218				0.304723	0.0339016	0.412889	0.0446758	-0.108166	1.69498e-05	0.000404466
cg03820688	2	55477848	MTIF2;MTIF2	Body;Body		0.797812	0.0682423	0.909399	0.0210287	-0.111587	2.18858e-06	9.27236e-05
cg13359689	2	55636555	CCDC88A;CCDC88A	Body;Body		0.580403	0.0597425	0.703797	0.0317545	-0.123394	2.79393e-07	2.36065e-05
cg17611074	2	56410300	CCDC85A	TSS1500	N_Shore	0.422298	0.0514516	0.528369	0.0547392	-0.106071	4.28635e-05	0.000807954
cg00257800	2	57938135				0.518704	0.0936372	0.417604	0.0298226	0.1011	0.000800716	0.00736858
cg02738617	2	58023996				0.429137	0.0813911	0.309846	0.0292703	0.119291	7.63674e-06	0.000225786
cg19497082	2	59185274				0.529017	0.0991577	0.413087	0.0316996	0.11593	0.000383164	0.00423013
cg14170043	2	59203693				0.508596	0.096998	0.361992	0.0394261	0.146604	9.31309e-08	1.25289e-05
cg22445742	2	60680630	BCL11A;BCL11A	Body;Body		0.559902	0.0750933	0.434832	0.017867	0.125071	2.79393e-07	2.36065e-05
cg16976628	2	60783561			S_Shore	0.473864	0.0639283	0.620387	0.0416022	-0.146523	6.98482e-07	4.24195e-05
cg12151150	2	60795541				0.408869	0.0856243	0.289428	0.0210789	0.119441	1.69498e-05	0.000404466
cg07589899	2	62020677				0.372539	0.0596284	0.475027	0.0740297	-0.102488	0.00205951	0.0150181
cg27360727	2	62408302				0.646033	0.0857744	0.817455	0.0260404	-0.171422	2.32827e-08	6.76069e-06
cg19493651	2	62428082	B3GNT2	5'UTR	S_Shelf	0.595332	0.078221	0.759043	0.032278	-0.163711	1.62979e-07	1.71363e-05
cg10855531	2	62702472				0.398365	0.0363299	0.507658	0.035127	-0.109293	2.79393e-07	2.36065e-05
cg21960191	2	63271537	LOC100132215;EHBP1;EHBP1;EHBP1;EHBP1	Body;Body;Body;Body;Body	N_Shore	0.673773	0.0540602	0.775043	0.0328284	-0.10127	7.63674e-06	0.000225786
cg25518132	2	63274476	LOC100132215	Body	Island	0.464558	0.0713385	0.591745	0.054927	-0.127187	3.43886e-05	0.000684869
cg15732840	2	63274615	LOC100132215	Body	Island	0.32299	0.0789224	0.489166	0.0473766	-0.166176	2.79393e-07	2.36065e-05
cg15402210	2	63274857	LOC100132215	TSS200	Island	0.36263	0.0603431	0.466076	0.0295316	-0.103446	2.74038e-05	0.000577117
cg17583946	2	63275034	LOC100132215	TSS200	Island	0.417806	0.0421856	0.517934	0.0288565	-0.100128	9.31309e-08	1.25289e-05
cg16595607	2	63279495	OTX1	5'UTR	N_Shore	0.544619	0.0623884	0.702641	0.0237672	-0.158022	2.32827e-08	6.76069e-06
cg10271192	2	63279645	OTX1	5'UTR	N_Shore	0.571337	0.0605942	0.722281	0.0299674	-0.150944	4.65655e-08	8.79396e-06
cg04276301	2	63279693	OTX1	5'UTR	N_Shore	0.438757	0.0556529	0.578701	0.0278275	-0.139945	2.32827e-08	6.76069e-06
cg15026634	2	63280097	OTX1	5'UTR	N_Shore	0.557136	0.0514683	0.687888	0.0326621	-0.130752	2.32827e-08	6.76069e-06
cg10640333	2	63280625	OTX1	Body	N_Shore	0.474739	0.0783323	0.647939	0.0431866	-0.1732	1.62979e-07	1.71363e-05
cg11228136	2	63971489				0.605718	0.0715716	0.493473	0.0362636	0.112245	6.51684e-05	0.00110898
cg07645299	2	63991864				0.576688	0.074196	0.467638	0.0274482	0.109051	7.63674e-06	0.000225786
cg26164488	2	64440295				0.698829	0.079099	0.832655	0.0312341	-0.133826	1.04772e-06	5.55232e-05
cg04881228	2	64557277				0.302635	0.0657287	0.194695	0.00689439	0.10794	4.42372e-07	3.12665e-05
cg22737154	2	64631614				0.273771	0.0597831	0.164745	0.0198169	0.109027	1.53666e-06	7.23908e-05
cg26575450	2	64834280			N_Shore	0.329998	0.0566397	0.431233	0.0131667	-0.101235	1.53666e-06	7.23908e-05
cg03517776	2	64834430			N_Shore	0.346363	0.0618129	0.451245	0.0367627	-0.104882	7.63674e-06	0.000225786
cg12734023	2	64863580	SERTAD2	Body		0.373522	0.0610623	0.514626	0.0677539	-0.141104	1.00814e-05	0.000276932
cg15742737	2	64863651	SERTAD2	Body		0.464756	0.0675854	0.597251	0.0386495	-0.132496	2.79393e-07	2.36065e-05
cg08241318	2	64885581			S_Shelf	0.652122	0.0691511	0.792711	0.020191	-0.14059	4.42372e-07	3.12665e-05
cg10017626	2	65085243			N_Shore	0.481238	0.0830999	0.336416	0.0230392	0.144822	1.62979e-07	1.71363e-05
cg22900266	2	65089000			S_Shore	0.710804	0.0586668	0.825336	0.0178995	-0.114531	1.04772e-06	5.55232e-05
cg13814396	2	65090621			N_Shore	0.649585	0.0607643	0.767602	0.0176742	-0.118017	9.31309e-08	1.25289e-05
cg13424923	2	65258738				0.502793	0.0836951	0.654815	0.0291664	-0.152022	4.42372e-07	3.12665e-05
cg00720159	2	65431864				0.654702	0.0610206	0.787382	0.0356639	-0.13268	2.79393e-07	2.36065e-05
cg25574750	2	65504099				0.593406	0.0722412	0.47939	0.0348438	0.114016	1.31315e-05	0.000335489
cg15986251	2	65519810				0.461757	0.0844314	0.339637	0.0178318	0.12212	1.53666e-06	7.23908e-05
cg07310500	2	65528222				0.32095	0.0461526	0.432402	0.034948	-0.111451	9.31309e-08	1.25289e-05
cg24200960	2	65604910	SPRED2	Body		0.478954	0.0723325	0.588674	0.0340327	-0.10972	0.000601952	0.00595952
cg17010895	2	65731517				0.783364	0.0575391	0.886351	0.0310538	-0.102988	2.18858e-06	9.27236e-05
cg27169860	2	66218712				0.611449	0.0979202	0.495444	0.0765368	0.116006	0.00400554	0.0243799
cg17775091	2	66654137			Island	0.269647	0.0630857	0.382989	0.100063	-0.113342	0.00613684	0.0333597
cg04768935	2	66659474			N_Shore	0.255688	0.0616393	0.363657	0.0895285	-0.10797	0.00320138	0.0206738
cg04941313	2	66770400	MEIS1	Body		0.705196	0.0599836	0.820618	0.0277925	-0.115422	1.53666e-06	7.23908e-05
cg20056634	2	66796261	MEIS1	3'UTR		0.544351	0.0369935	0.646676	0.026183	-0.102325	2.79393e-07	2.36065e-05
cg02335251	2	66801399			N_Shore	0.432519	0.0557381	0.562981	0.0309237	-0.130461	4.42372e-07	3.12665e-05
cg13851508	2	66805939			S_Shore	0.28085	0.0559585	0.41312	0.049128	-0.132271	1.04772e-06	5.55232e-05
cg18675617	2	66807918			N_Shore	0.281667	0.0633999	0.405756	0.0639349	-0.124088	5.00074e-05	0.000940712
cg02963248	2	66809780			S_Shore	0.394131	0.0591385	0.532689	0.0542158	-0.138557	3.07332e-06	0.000117876
cg10552446	2	66809923			S_Shore	0.272673	0.0513504	0.401993	0.0435976	-0.12932	4.42372e-07	3.12665e-05
cg08217163	2	66809959			S_Shore	0.185735	0.0555751	0.305185	0.0538216	-0.11945	3.43886e-05	0.000684869
cg24105287	2	66809985			S_Shore	0.314698	0.0713374	0.506013	0.0369137	-0.191315	9.31309e-08	1.25289e-05
cg01020413	2	66810487			S_Shore	0.390873	0.0741882	0.505922	0.040494	-0.115049	5.30148e-05	0.000948169
cg01721569	2	66810570			S_Shore	0.325147	0.0677473	0.465064	0.0312872	-0.139917	2.32827e-08	6.76069e-06
cg02676167	2	66810606			S_Shore	0.392487	0.0655117	0.518116	0.0292631	-0.125629	4.42372e-07	3.12665e-05
cg17375248	2	66811157			S_Shore	0.369259	0.0635186	0.52019	0.0627992	-0.150931	3.07332e-06	0.000117876
cg27169559	2	67616749				0.58126	0.0912564	0.472422	0.0200837	0.108838	0.000116646	0.00171439
cg06465851	2	68025060				0.572932	0.0847122	0.472661	0.032816	0.100271	0.000695339	0.00663681
cg10099758	2	68348796				0.632166	0.0658295	0.758641	0.0280763	-0.126475	4.65655e-08	8.79396e-06
cg02861056	2	68592345	PLEK;PLEK	1stExon;5'UTR		0.501373	0.0517948	0.621834	0.0242891	-0.120461	9.31309e-08	1.25289e-05
cg13060970	2	68592349	PLEK;PLEK	1stExon;5'UTR		0.543608	0.057189	0.672088	0.0337762	-0.12848	2.79393e-07	2.36065e-05
cg04872689	2	68592375	PLEK;PLEK	1stExon;5'UTR		0.471915	0.0554231	0.604995	0.0230639	-0.133081	4.65655e-08	8.79396e-06
cg10812236	2	68592394	PLEK;PLEK	1stExon;5'UTR		0.507697	0.0601327	0.657098	0.0219978	-0.149401	2.32827e-08	6.76069e-06
cg13468685	2	68592737	PLEK	Body		0.613644	0.0808752	0.751714	0.0369937	-0.138069	7.63674e-06	0.000225786
cg18670846	2	68917482				0.598402	0.0681329	0.731133	0.0358576	-0.132731	1.62979e-07	1.71363e-05
cg25887844	2	68961495	ARHGAP25;ARHGAP25	TSS1500;TSS1500		0.592066	0.0766942	0.742525	0.0209861	-0.150458	1.62979e-07	1.71363e-05
cg15258980	2	68961597	ARHGAP25;ARHGAP25	TSS1500;TSS1500		0.597683	0.0858802	0.779773	0.021963	-0.182091	4.65655e-08	8.79396e-06
cg15477363	2	68961987	ARHGAP25;ARHGAP25;ARHGAP25;ARHGAP25	5'UTR;1stExon;1stExon;5'UTR		0.462007	0.0822484	0.596792	0.0427366	-0.134785	1.69498e-05	0.000404466
cg09721047	2	68962012	ARHGAP25;ARHGAP25;ARHGAP25;ARHGAP25	5'UTR;1stExon;1stExon;5'UTR		0.471093	0.0720336	0.617428	0.021913	-0.146335	1.62979e-07	1.71363e-05
cg07780630	2	69001665	ARHGAP25;ARHGAP25;ARHGAP25;ARHGAP25	TSS1500;Body;Body;TSS1500		0.501977	0.0510234	0.630133	0.0388321	-0.128156	1.53666e-06	7.23908e-05
cg01407235	2	69001799	ARHGAP25;ARHGAP25;ARHGAP25;ARHGAP25	Body;TSS200;TSS200;Body		0.349915	0.0613231	0.464486	0.0407287	-0.114571	2.16297e-05	0.000483684
cg26238936	2	69001854	ARHGAP25;ARHGAP25;ARHGAP25;ARHGAP25	Body;TSS200;TSS200;Body		0.360393	0.072414	0.47605	0.0393059	-0.115656	7.95571e-05	0.00128713
cg12093662	2	69001870	ARHGAP25;ARHGAP25;ARHGAP25;ARHGAP25	Body;TSS200;TSS200;Body		0.309981	0.0553739	0.420656	0.0297981	-0.110675	6.98482e-07	4.24195e-05
cg08991742	2	69002218	ARHGAP25;ARHGAP25;ARHGAP25;ARHGAP25;ARHGAP25;ARHGAP25	5'UTR;Body;1stExon;5'UTR;1stExon;Body		0.312047	0.0578961	0.437642	0.0378695	-0.125595	3.07332e-06	0.000117876
cg21076680	2	69135655				0.387449	0.0676482	0.525434	0.0545173	-0.137985	1.00814e-05	0.000276932
cg13358873	2	69271042	ANTXR1;ANTXR1;ANTXR1	Body;Body;Body		0.683051	0.0583755	0.79588	0.0284475	-0.112829	1.90142e-07	1.99288e-05
cg04075726	2	69499425				0.642435	0.0599879	0.746711	0.0717893	-0.104275	0.000919505	0.00816884
cg11644052	2	69665132	NFU1;NFU1;NFU1;NFU1	TSS1500;TSS1500;TSS1500;TSS1500	S_Shore	0.29677	0.0884273	0.168734	0.0114994	0.128036	4.21417e-06	0.000147433
cg24171555	2	69852693	AAK1	Body		0.727969	0.0749152	0.831254	0.0159569	-0.103284	7.63674e-06	0.000225786
cg11676189	2	69875470			S_Shelf	0.490818	0.0736049	0.628357	0.0318545	-0.13754	1.62979e-07	1.71363e-05
cg22792910	2	70009351	ANXA4	Body		0.455032	0.0531028	0.566725	0.039338	-0.111693	1.00814e-05	0.000276932
cg12244275	2	70355397			S_Shelf	0.396674	0.0497162	0.51125	0.0387261	-0.114577	7.63674e-06	0.000225786
cg01726273	2	70360150				0.260419	0.0763254	0.144293	0.0360012	0.116126	3.43886e-05	0.000684869
cg26474124	2	70368457			N_Shore	0.525778	0.0450251	0.637004	0.0279796	-0.111226	2.32827e-08	6.76069e-06
cg05603527	2	71131629	VAX2	Body	Island	0.298667	0.0725279	0.417999	0.0536675	-0.119331	3.43886e-05	0.000684869
cg13936863	2	71132246	VAX2	Body	Island	0.475004	0.0482467	0.581152	0.0396072	-0.106148	1.62979e-07	1.71363e-05
cg18991240	2	71298920	NAGK	Body	S_Shelf	0.464568	0.0643288	0.619017	0.0527841	-0.154449	1.04772e-06	5.55232e-05
cg09478002	2	71944165				0.415618	0.074467	0.306	0.0169304	0.109618	2.18858e-06	9.27236e-05
cg11309785	2	72922245	EXOC6B	Body		0.592519	0.0975666	0.442971	0.0373892	0.149548	3.07332e-06	0.000117876
cg21686287	2	73021348	EXOC6B	Body		0.414856	0.1084	0.296328	0.03033	0.118528	6.51684e-05	0.00110898
cg26467949	2	73441162	SMYD5	TSS1500	N_Shore	0.368488	0.0448395	0.474592	0.0333767	-0.106104	2.79393e-07	2.36065e-05
cg18280962	2	73871849	ALMS1P	TSS200		0.705963	0.0470804	0.813044	0.0224827	-0.107082	2.79393e-07	2.36065e-05
cg03528016	2	73871942	ALMS1P	TSS200		0.487763	0.0525713	0.60994	0.0234014	-0.122178	4.65655e-08	8.79396e-06
cg14839087	2	73928348	NAT8B	1stExon		0.565343	0.0630738	0.688215	0.0423254	-0.122872	5.72755e-06	0.000183112
cg10648179	2	73986783				0.410429	0.0998991	0.253757	0.0195431	0.156672	4.65655e-08	8.79396e-06
cg10785537	2	74603226	DCTN1;DCTN1;DCTN1;DCTN1	Body;Body;TSS1500;TSS1500		0.61872	0.0497329	0.729761	0.0191739	-0.111041	2.32827e-08	6.76069e-06
cg00588297	2	74753691	DQX1	TSS1500	N_Shelf	0.566568	0.0590208	0.680623	0.0284869	-0.114056	1.53666e-06	7.23908e-05
cg11800635	2	74783088	DOK1	Body	S_Shore	0.570941	0.0403957	0.677501	0.0351852	-0.10656	9.31309e-08	1.25289e-05
cg15025240	2	74811430	C2orf65	Body		0.579556	0.058746	0.70607	0.0304173	-0.126515	6.98482e-07	4.24195e-05
cg05595692	2	75059313	HK2	TSS1500	N_Shore	0.426154	0.0535998	0.552047	0.0271287	-0.125893	4.65655e-08	8.79396e-06
cg18638581	2	75059602	HK2	TSS200	N_Shore	0.554759	0.0528032	0.681319	0.0270038	-0.126559	4.65655e-08	8.79396e-06
cg27049094	2	75067716	HK2	Body		0.777182	0.0633748	0.884129	0.015023	-0.106948	4.42372e-07	3.12665e-05
cg12220426	2	75283271	TACR1;TACR1	Body;Body		0.571225	0.08904	0.452672	0.0325266	0.118553	5.72755e-06	0.000183112
cg24405470	2	75767666	FAM176A;FAM176A	5'UTR;5'UTR		0.398457	0.104446	0.253195	0.0222419	0.145261	5.72755e-06	0.000183112
cg12080566	2	75798232	FAM176A	TSS1500		0.469697	0.0822517	0.35841	0.0235436	0.111286	5.30148e-05	0.000948169
cg18145810	2	79252673	REG3G;REG3G	TSS200;TSS200		0.550413	0.0991373	0.374887	0.019248	0.175526	1.62979e-07	1.71363e-05
cg01357846	2	79252794	REG3G;REG3G	TSS200;TSS200		0.501699	0.0882003	0.36285	0.0369161	0.13885	7.63674e-06	0.000225786
cg03027227	2	80221468	CTNNA2;CTNNA2	Body;Body		0.676736	0.0878806	0.82503	0.0219522	-0.148293	2.32827e-08	6.76069e-06
cg20208879	2	80281335	CTNNA2;CTNNA2	Body;Body		0.440561	0.142331	0.291174	0.0720044	0.149387	0.00176534	0.0132866
cg00474798	2	84684489	SUCLG1	Body	N_Shore	0.576229	0.0778864	0.461404	0.0485862	0.114825	6.51684e-05	0.00110898
cg10142315	2	84930277	DNAH6	Body		0.684004	0.0725263	0.58264	0.0427259	0.101364	0.000446912	0.00475805
cg25325322	2	85073715	C2orf89	Body		0.557244	0.0702313	0.720434	0.0240984	-0.163191	9.31309e-08	1.25289e-05
cg06963182	2	85122086				0.221485	0.0475375	0.350092	0.0813947	-0.128607	0.000383164	0.00423013
cg12656085	2	85173360				0.537207	0.0741878	0.683977	0.0208507	-0.14677	1.62979e-07	1.71363e-05
cg22128724	2	85402928	TCF7L1	Body		0.468113	0.0753953	0.351976	0.0141093	0.116137	1.62979e-07	1.71363e-05
cg21541159	2	85476431	TCF7L1	Body		0.425557	0.0773049	0.301494	0.0304636	0.124063	2.18858e-06	9.27236e-05
cg01054402	2	85551850	TGOLN2	Body	N_Shelf	0.503217	0.059947	0.607291	0.0258237	-0.104074	1.62979e-07	1.71363e-05
cg04881903	2	85637116	CAPG	5'UTR	N_Shelf	0.597775	0.0397558	0.710657	0.0285952	-0.112882	2.32827e-08	6.76069e-06
cg19627006	2	85637673	CAPG;CAPG	5'UTR;1stExon	N_Shelf	0.459922	0.0539048	0.581555	0.0334238	-0.121633	1.04772e-06	5.55232e-05
cg23150604	2	85732147				0.420888	0.106472	0.295692	0.0276458	0.125196	0.000167496	0.00225043
cg27432242	2	85777747	GGCX;GGCX	Body;Body		0.604349	0.048317	0.722234	0.0170317	-0.117884	2.32827e-08	6.76069e-06
cg05486094	2	85804476	VAMP8	TSS200		0.49019	0.0580844	0.617919	0.0421986	-0.127729	6.98482e-07	4.24195e-05
cg04877910	2	85804641	VAMP8	TSS200		0.314751	0.0520832	0.452387	0.0626598	-0.137635	4.21417e-06	0.000147433
cg05656364	2	85804732	VAMP8;VAMP8	5'UTR;1stExon		0.362352	0.0480957	0.480216	0.045101	-0.117865	3.07332e-06	0.000117876
cg08379897	2	85805621	VAMP8	Body		0.386294	0.0680795	0.513466	0.0470394	-0.127171	1.69498e-05	0.000404466
cg11752275	2	85921036	GNLY;GNLY	TSS1500;TSS1500		0.673317	0.068001	0.796874	0.0273864	-0.123557	5.72755e-06	0.000183112
cg07622521	2	85992622	ATOH8	Body		0.50598	0.0596852	0.626401	0.0239595	-0.12042	1.62979e-07	1.71363e-05
cg14141912	2	85992696	ATOH8	Body		0.43225	0.052289	0.539801	0.0379132	-0.10755	2.18858e-06	9.27236e-05
cg26337070	2	85999873	ATOH8	Body		0.322093	0.0851772	0.155703	0.0484026	0.166391	3.07332e-06	0.000117876
cg21946195	2	86012225	ATOH8	Body		0.629398	0.04986	0.757628	0.0479295	-0.128229	4.21417e-06	0.000147433
cg15305732	2	86155886				0.706845	0.0706216	0.824216	0.0245168	-0.117371	1.62979e-07	1.71363e-05
cg11572675	2	86155952				0.672254	0.0635748	0.773086	0.0141298	-0.100831	1.62979e-07	1.71363e-05
cg00350932	2	86335912	PTCD3	Body	S_Shelf	0.530276	0.103024	0.674659	0.0101499	-0.144383	4.28635e-05	0.000807954
cg04928670	2	89128459				0.458255	0.0667793	0.35093	0.0256897	0.107325	7.63674e-06	0.000225786
cg01712948	2	89165761				0.504849	0.0769945	0.66755	0.02494	-0.162702	2.32827e-08	6.76069e-06
cg25044514	2	96786040			S_Shelf	0.321806	0.0412888	0.428899	0.0445719	-0.107093	4.21417e-06	0.000147433
cg04118190	2	96812528	DUSP2	TSS1500	S_Shore	0.656227	0.0449382	0.766168	0.0240011	-0.109941	4.65655e-08	8.79396e-06
cg15136410	2	96873066	STARD7	Body	N_Shore	0.425432	0.0808598	0.305877	0.0308955	0.119555	3.07332e-06	0.000117876
cg23824762	2	97171137	NEURL3	Body	N_Shelf	0.361736	0.0770014	0.245394	0.0304709	0.116342	3.07332e-06	0.000117876
cg13112407	2	97204931	ARID5A	Body	S_Shore	0.562558	0.0701901	0.6833	0.0285727	-0.120742	2.18858e-06	9.27236e-05
cg12927730	2	97260774	KIAA1310;KIAA1310	3'UTR;3'UTR		0.713884	0.0460306	0.815967	0.0151258	-0.102083	4.65655e-08	8.79396e-06
cg08883078	2	97291520	KIAA1310;KIAA1310	Body;Body		0.504819	0.09453	0.35468	0.0386881	0.150139	1.69498e-05	0.000404466
cg10398905	2	97406466	LMAN2L;LMAN2L;LMAN2L;LMAN2L;LMAN2L;LMAN2L	TSS1500;TSS1500;TSS1500;TSS1500;TSS1500;TSS1500	S_Shore	0.293933	0.0463144	0.430809	0.0751348	-0.136876	0.000116646	0.00171439
cg25800500	2	97505275	ANKRD23	3'UTR	Island	0.457526	0.0638792	0.557952	0.0350048	-0.100426	1.31315e-05	0.000335489
cg20091689	2	97524862	ANKRD39	TSS1500	S_Shore	0.37258	0.0843308	0.258157	0.0342568	0.114423	7.95571e-05	0.00128713
cg06492372	2	97573176	FAM178B	Body		0.403665	0.086027	0.277711	0.0227547	0.125954	1.53666e-06	7.23908e-05
cg15721102	2	97651503	FAM178B	5'UTR	N_Shore	0.673722	0.0909925	0.572342	0.0693288	0.101381	0.00553016	0.0309015
cg16326590	2	98704858	VWA3B	5'UTR	S_Shore	0.623166	0.0489869	0.725943	0.016016	-0.102776	1.62979e-07	1.71363e-05
cg16349827	2	98852938	VWA3B	Body		0.537443	0.0416843	0.643523	0.0396901	-0.106079	3.07332e-06	0.000117876
cg11555067	2	99081350	INPP4A;INPP4A;INPP4A;INPP4A	5'UTR;5'UTR;5'UTR;5'UTR		0.590033	0.0561821	0.714591	0.0350525	-0.124558	6.98482e-07	4.24195e-05
cg02606840	2	99280930	MGAT4A;MGAT4A	TSS1500;Body		0.641519	0.0951246	0.809599	0.0315332	-0.16808	9.31309e-08	1.25289e-05
cg03429643	2	99280963	MGAT4A;MGAT4A	TSS1500;Body		0.624207	0.0844842	0.781529	0.0295476	-0.157322	4.42372e-07	3.12665e-05
cg13361307	2	100365075	AFF3;AFF3	Body;Body		0.512044	0.0746812	0.395631	0.0423541	0.116413	2.74038e-05	0.000577117
cg22162422	2	100634259	AFF3;AFF3	Body;Body		0.762432	0.0532393	0.66197	0.0455368	0.100462	5.30148e-05	0.000948169
cg13353679	2	100720179	AFF3;AFF3	Body;Body	N_Shore	0.524023	0.0700965	0.414478	0.0466164	0.109545	7.95571e-05	0.00128713
cg19071879	2	100722155	AFF3;AFF3	TSS200;5'UTR	S_Shore	0.446452	0.0849225	0.318708	0.0203348	0.127745	7.63674e-06	0.000225786
cg07349094	2	100759014	AFF3;AFF3	1stExon;5'UTR		0.555508	0.0686873	0.72763	0.0325366	-0.172122	4.65655e-08	8.79396e-06
cg06183267	2	100759134	AFF3	TSS200		0.534268	0.0776446	0.704388	0.0299734	-0.17012	2.32827e-08	6.76069e-06
cg23497683	2	100759159	AFF3	TSS200		0.481711	0.0802798	0.672615	0.0268609	-0.190904	2.32827e-08	6.76069e-06
cg04611493	2	100863359				0.490118	0.07655	0.369714	0.0185813	0.120405	2.32827e-08	6.76069e-06
cg19364276	2	100863380				0.676156	0.0898052	0.531865	0.033716	0.144292	2.18858e-06	9.27236e-05
cg04369903	2	100863404				0.382053	0.0661241	0.281382	0.0215774	0.100671	1.31315e-05	0.000335489
cg17137186	2	101928209			S_Shelf	0.487745	0.0696629	0.610366	0.0372971	-0.122621	7.63674e-06	0.000225786
cg27239243	2	101945867				0.588781	0.073485	0.727459	0.0220131	-0.138679	2.32827e-08	6.76069e-06
cg04623297	2	102051587	RFX8	Body		0.559192	0.0742793	0.446305	0.0337248	0.112887	4.21417e-06	0.000147433
cg03095773	2	102051598	RFX8	Body		0.492483	0.0620536	0.392382	0.0324441	0.100102	1.69498e-05	0.000404466
cg05306029	2	102117488				0.545821	0.0901308	0.418073	0.0135028	0.127748	2.18858e-06	9.27236e-05
cg07653695	2	102175888				0.616459	0.061594	0.515772	0.0224879	0.100687	4.42372e-07	3.12665e-05
cg02563364	2	102272387				0.595123	0.0776538	0.459284	0.0118217	0.135839	1.62979e-07	1.71363e-05
cg03974193	2	102316442	MAP4K4;MAP4K4;MAP4K4	Body;Body;Body	S_Shore	0.469578	0.100519	0.326946	0.0218711	0.142632	2.18858e-06	9.27236e-05
cg13522882	2	102316496	MAP4K4;MAP4K4;MAP4K4	Body;Body;Body	S_Shelf	0.38457	0.0833521	0.249545	0.019737	0.135025	1.62979e-07	1.71363e-05
cg03876150	2	102369368	MAP4K4;MAP4K4;MAP4K4	Body;Body;Body		0.532516	0.0930133	0.400512	0.0182842	0.132004	1.62979e-07	1.71363e-05
cg14325025	2	102608155	IL1R2	TSS200		0.542125	0.0691319	0.666361	0.0162293	-0.124236	2.18858e-06	9.27236e-05
cg21603144	2	102608233	IL1R2	TSS200		0.661628	0.0572322	0.77283	0.0301594	-0.111202	1.53666e-06	7.23908e-05
cg21674927	2	102644247	IL1R2;IL1R2	Body;Body		0.442148	0.0867656	0.306594	0.0167148	0.135554	2.79393e-07	2.36065e-05
cg23611697	2	102666444				0.402713	0.105603	0.260939	0.0189249	0.141774	2.18858e-06	9.27236e-05
cg06392753	2	102783282	IL1R1	Body		0.620708	0.074635	0.72566	0.0192709	-0.104952	1.00814e-05	0.000276932
cg26788216	2	102844110	IL1RL2	Body		0.315657	0.086634	0.214649	0.0306677	0.101008	0.000199323	0.00256939
cg11916609	2	102927488	IL1RL1	TSS1500		0.642989	0.0510394	0.746276	0.0521044	-0.103287	0.000116646	0.00171439
cg01254707	2	102953421	IL1RL1;IL1RL1	5'UTR;TSS1500		0.538256	0.0962947	0.417336	0.0652979	0.12092	0.000919505	0.00816884
cg15704872	2	103239842	SLC9A2	Body	S_Shelf	0.456014	0.0809054	0.332	0.0340568	0.124014	4.21417e-06	0.000147433
cg19075787	2	105372087				0.50852	0.0557386	0.620668	0.0270504	-0.112147	1.53666e-06	7.23908e-05
cg15073784	2	105406666				0.386322	0.0970567	0.250013	0.0373908	0.136308	0.000140139	0.00196601
cg13149147	2	105757726			N_Shelf	0.606296	0.0520556	0.721934	0.0312326	-0.115638	2.79393e-07	2.36065e-05
cg23367358	2	106043523	FHL2	5'UTR		0.506074	0.073931	0.61629	0.044876	-0.110215	0.000199323	0.00256939
cg27138892	2	106113133				0.622347	0.0785262	0.518853	0.0582915	0.103494	0.00155708	0.0121053
cg09391405	2	106413010	NCK2;NCK2	5'UTR;5'UTR		0.407028	0.0775758	0.515345	0.0494603	-0.108317	0.000519554	0.0053331
cg01051524	2	106415145	NCK2;NCK2	5'UTR;5'UTR		0.518834	0.0817634	0.678195	0.0424407	-0.159361	4.65655e-08	8.79396e-06
cg00705730	2	106438120	NCK2;NCK2	5'UTR;5'UTR		0.750631	0.0654642	0.851585	0.0299057	-0.100954	1.31315e-05	0.000335489
cg00409696	2	106646656				0.326095	0.0919164	0.192763	0.0200465	0.133332	1.69498e-05	0.000404466
cg15341833	2	106776775	UXS1	Body		0.416867	0.070688	0.54813	0.036468	-0.131263	2.79393e-07	2.36065e-05
cg00118342	2	106777038	UXS1	Body		0.405069	0.0683684	0.55068	0.0370604	-0.145611	4.42372e-07	3.12665e-05
cg24751773	2	107192564				0.360062	0.0829649	0.232731	0.0265111	0.127331	4.21417e-06	0.000147433
cg00977526	2	107202311				0.464793	0.0727772	0.348481	0.0262092	0.116312	1.04772e-06	5.55232e-05
cg14069703	2	108119660				0.640481	0.0647408	0.538332	0.0528498	0.102149	0.000278555	0.00331135
cg09834172	2	108745580				0.602082	0.0584282	0.495081	0.0160347	0.107001	2.79393e-07	2.36065e-05
cg25570328	2	108903952	SULT1C2;SULT1C2	TSS1500;TSS1500		0.716873	0.0544924	0.83128	0.0167351	-0.114407	2.32827e-08	6.76069e-06
cg02286506	2	109648931			S_Shore	0.478499	0.0521812	0.596856	0.0200681	-0.118357	2.32827e-08	6.76069e-06
cg07338715	2	109649281			S_Shore	0.729883	0.0661176	0.851988	0.0275929	-0.122106	2.79393e-07	2.36065e-05
cg24587185	2	109826107	SH3RF3	Body		0.413725	0.0939805	0.299739	0.0239901	0.113987	2.16297e-05	0.000483684
cg24777399	2	109855574	SH3RF3	Body		0.584902	0.0599476	0.705836	0.0556205	-0.120934	4.21417e-06	0.000147433
cg09636163	2	111829360	ACOXL;ACOXL;ACOXL	Body;Body;Body		0.232073	0.0852596	0.119854	0.0252163	0.112219	6.51684e-05	0.00110898
cg02116283	2	111979319			N_Shore	0.697905	0.0563165	0.799101	0.0260057	-0.101196	4.21417e-06	0.000147433
cg08443563	2	112456811				0.362718	0.0643107	0.469639	0.0406052	-0.106921	2.16297e-05	0.000483684
cg23262488	2	112468472				0.497109	0.0595591	0.616776	0.0344162	-0.119668	2.79393e-07	2.36065e-05
cg07748767	2	112659978	MERTK	Body	S_Shelf	0.45999	0.0913966	0.350307	0.0341417	0.109684	7.95571e-05	0.00128713
cg19744173	2	112913178	FBLN7;FBLN7	Body;Body	N_Shelf	0.475242	0.0539731	0.599803	0.0290761	-0.124561	2.32827e-08	6.76069e-06
cg12937159	2	113298655	POLR1B;POLR1B	TSS1500;TSS1500	N_Shore	0.609228	0.0490067	0.714088	0.0256366	-0.10486	2.79393e-07	2.36065e-05
cg24304518	2	113299015	POLR1B;POLR1B	TSS1500;TSS1500	N_Shore	0.521445	0.0643078	0.661057	0.0209241	-0.139612	1.62979e-07	1.71363e-05
cg27368523	2	113544348	IL1A	TSS1500		0.562603	0.0643498	0.680213	0.0408993	-0.117611	7.63674e-06	0.000225786
cg15836722	2	113593785	IL1B	Body		0.644969	0.0724793	0.786068	0.0113571	-0.141099	4.65655e-08	8.79396e-06
cg01467417	2	113874068	IL1RN;IL1RN;IL1RN	TSS1500;TSS1500;TSS1500		0.400787	0.0607776	0.530407	0.0649074	-0.12962	0.000199323	0.00256939
cg02543462	2	113885116	IL1RN;IL1RN;IL1RN;IL1RN	TSS200;5'UTR;Body;Body		0.558313	0.068046	0.693332	0.0244347	-0.135018	9.31309e-08	1.25289e-05
cg26668608	2	113931518	PSD4;LOC440839	TSS200;Body		0.519736	0.0417347	0.623521	0.0130394	-0.103785	2.32827e-08	6.76069e-06
cg25520910	2	114576197				0.412715	0.0879795	0.258425	0.022154	0.15429	2.32827e-08	6.76069e-06
cg22234119	2	114635699				0.394523	0.134567	0.237363	0.0286471	0.157159	0.000447025	0.00475805
cg07093324	2	114652143	ACTR3	Body	S_Shelf	0.397552	0.06398	0.523462	0.0477924	-0.12591	7.63674e-06	0.000225786
cg10717189	2	114735571			N_Shore	0.5822	0.0749765	0.481564	0.0453765	0.100636	0.000199323	0.00256939
cg13772515	2	115409517	DPP10	Body		0.66823	0.050899	0.770281	0.0237789	-0.102051	9.31309e-08	1.25289e-05
cg04931238	2	118361224				0.469552	0.0892506	0.351553	0.0380765	0.117998	0.000136088	0.00196601
cg24475517	2	118737667	CCDC93	Body		0.675044	0.062826	0.802724	0.0176532	-0.127679	2.32827e-08	6.76069e-06
cg03449108	2	118982580			S_Shore	0.400132	0.0760342	0.535672	0.0534861	-0.13554	2.16297e-05	0.000483684
cg05616969	2	118982661			S_Shore	0.493503	0.05221	0.600265	0.0228666	-0.106762	1.62979e-07	1.71363e-05
cg19223521	2	119436490				0.589354	0.058223	0.702501	0.0261727	-0.113147	9.31309e-08	1.25289e-05
cg16326242	2	119566109				0.216787	0.0408359	0.317484	0.0562276	-0.100696	2.16297e-05	0.000483684
cg15056288	2	119590523			N_Shelf	0.303376	0.0491033	0.427982	0.0327057	-0.124606	2.79393e-07	2.36065e-05
cg03383508	2	119591097			N_Shore	0.256303	0.0543766	0.384619	0.031521	-0.128316	2.32827e-08	6.76069e-06
cg09601912	2	119591144			N_Shore	0.332245	0.0723936	0.476107	0.0302164	-0.143862	4.42372e-07	3.12665e-05
cg26267388	2	119591627			N_Shore	0.315873	0.0630921	0.471111	0.0350057	-0.155238	2.79393e-07	2.36065e-05
cg10543450	2	119592325			N_Shore	0.470771	0.0610911	0.617025	0.037797	-0.146254	9.31309e-08	1.25289e-05
cg18250846	2	119592603			Island	0.398185	0.0567187	0.540896	0.0255516	-0.142711	1.62979e-07	1.71363e-05
cg19957905	2	119592605			Island	0.427754	0.0543555	0.548412	0.0249312	-0.120658	1.04772e-06	5.55232e-05
cg20599967	2	119592754			Island	0.473427	0.052082	0.594099	0.0255239	-0.120672	1.62979e-07	1.71363e-05
cg01471264	2	119597415			N_Shore	0.565824	0.0492708	0.677508	0.0376446	-0.111684	5.72755e-06	0.000183112
cg06946452	2	119606631	EN1	TSS1500	Island	0.274711	0.0684442	0.382464	0.0309119	-0.107753	6.51684e-05	0.00110898
cg26990102	2	119606746	EN1	TSS1500	Island	0.355974	0.0723822	0.494345	0.028786	-0.138371	6.98482e-07	4.24195e-05
cg12418535	2	119607192	EN1	TSS1500	N_Shore	0.331605	0.0602015	0.491653	0.035321	-0.160048	9.31309e-08	1.25289e-05
cg03726556	2	119607379			Island	0.434082	0.0533431	0.56759	0.0200352	-0.133508	2.32827e-08	6.76069e-06
cg17030233	2	119607573			Island	0.306866	0.0372258	0.411141	0.0181355	-0.104276	4.65655e-08	8.79396e-06
cg18093372	2	119607603			Island	0.389382	0.0722058	0.557277	0.0514666	-0.167895	2.79393e-07	2.36065e-05
cg22548438	2	119607636			Island	0.322474	0.0506842	0.450854	0.0195272	-0.12838	9.31309e-08	1.25289e-05
cg09385093	2	119607885			Island	0.343837	0.0742201	0.490684	0.0257161	-0.146847	2.79393e-07	2.36065e-05
cg25317460	2	119608121			S_Shore	0.373202	0.0607176	0.502268	0.0424324	-0.129066	1.04772e-06	5.55232e-05
cg13832669	2	119609429			N_Shore	0.452686	0.101129	0.629501	0.0526526	-0.176815	2.18858e-06	9.27236e-05
cg08489674	2	119609557			N_Shore	0.514868	0.0413093	0.617988	0.0265111	-0.10312	1.62979e-07	1.71363e-05
cg11236727	2	119609592			N_Shore	0.579319	0.0726545	0.712035	0.0499617	-0.132716	2.16297e-05	0.000483684
cg13367169	2	119609642			N_Shore	0.402628	0.0551793	0.563333	0.0351216	-0.160705	2.32827e-08	6.76069e-06
cg05036212	2	119609691			N_Shore	0.492522	0.0741101	0.657043	0.025027	-0.16452	4.65655e-08	8.79396e-06
cg12962078	2	119610113			N_Shore	0.384622	0.0720832	0.501287	0.0480858	-0.116665	0.000167496	0.00225043
cg05270938	2	119616568			Island	0.395187	0.0380087	0.50014	0.0198459	-0.104953	4.65655e-08	8.79396e-06
cg09601514	2	119698352	MARCO	TSS1500		0.314696	0.0483132	0.422398	0.0392574	-0.107703	2.18858e-06	9.27236e-05
cg07051721	2	120097181	C2orf76	Body		0.730151	0.067392	0.856	0.0219305	-0.125849	6.98482e-07	4.24195e-05
cg23456409	2	120436430	TMEM177;TMEM177;TMEM177	TSS1500;TSS1500;TSS1500	N_Shore	0.245669	0.0857702	0.410959	0.0946452	-0.165289	9.66233e-05	0.00148813
cg01294283	2	121372064				0.603619	0.0720967	0.484309	0.0464356	0.11931	5.30148e-05	0.000948169
cg16365421	2	121523609				0.486088	0.0742734	0.374036	0.025899	0.112051	1.53666e-06	7.23908e-05
cg23032184	2	121523682				0.503248	0.100375	0.375251	0.0418705	0.127997	6.51684e-05	0.00110898
cg20701531	2	121583695	GLI2	Body		0.462324	0.0704309	0.337088	0.0281685	0.125237	1.04772e-06	5.55232e-05
cg18843856	2	121651050	GLI2	Body		0.486359	0.0981563	0.372404	0.0109616	0.113955	1.00814e-05	0.000276932
cg01004017	2	121657347	GLI2	Body		0.573125	0.0339615	0.695361	0.053651	-0.122236	4.65655e-08	8.79396e-06
cg05096637	2	121846490				0.455268	0.066331	0.346136	0.0187815	0.109132	9.31309e-08	1.25289e-05
cg16832421	2	122229878	CLASP1;CLASP1;CLASP1	Body;Body;Body		0.601349	0.0684337	0.482889	0.0345823	0.11846	3.07332e-06	0.000117876
cg27405400	2	127839539	BIN1;BIN1;BIN1;BIN1;BIN1;BIN1;BIN1;BIN1;BIN1;BIN1	Body;Body;Body;Body;Body;Body;Body;Body;Body;Body		0.439647	0.0769861	0.557561	0.0380617	-0.117914	1.04772e-06	5.55232e-05
cg19201144	2	127951364	CYP27C1	Body		0.599882	0.0738089	0.487784	0.0263379	0.112097	1.53666e-06	7.23908e-05
cg18368599	2	127951465	CYP27C1	Body		0.561171	0.101731	0.446677	0.0261469	0.114493	0.00155708	0.0121053
cg24923516	2	127955156	CYP27C1	Body		0.670101	0.102412	0.850894	0.0390015	-0.180793	1.62979e-07	1.71363e-05
cg08022717	2	127955187	CYP27C1	Body		0.757285	0.0478537	0.869634	0.0210299	-0.112349	4.65655e-08	8.79396e-06
cg14306819	2	128052889	ERCC3	TSS1500	S_Shore	0.70729	0.0633567	0.825218	0.0217799	-0.117928	4.42372e-07	3.12665e-05
cg24605325	2	128168798			S_Shelf	0.291001	0.10366	0.156967	0.0223472	0.134034	2.16297e-05	0.000483684
cg02646515	2	128168987			S_Shelf	0.230481	0.0933939	0.104107	0.0314356	0.126374	7.63674e-06	0.000225786
cg16122707	2	128366594	MYO7B	Body		0.495228	0.0511252	0.604805	0.0239902	-0.109577	2.79393e-07	2.36065e-05
cg04947052	2	128430937	LIMS2;LIMS2;LIMS2	Body;Body;5'UTR	N_Shore	0.522029	0.0809175	0.417062	0.0265526	0.104967	4.28635e-05	0.000807954
cg03689092	2	128439345	LIMS2;LIMS2	1stExon;5'UTR		0.484384	0.100961	0.320515	0.0277229	0.163869	6.98482e-07	4.24195e-05
cg00255882	2	128569347	WDR33;WDR33;WDR33	TSS1500;TSS1500;TSS1500	S_Shore	0.371551	0.0596931	0.48107	0.057895	-0.109519	0.000116646	0.00171439
cg11823159	2	128611859	POLR2D	Body	N_Shelf	0.646941	0.0570729	0.543694	0.0968143	0.103248	0.000446912	0.00475805
cg26782833	2	128642103	AMMECR1L	5'UTR	N_Shore	0.57421	0.085703	0.425734	0.0202385	0.148475	2.32827e-08	6.76069e-06
cg09033638	2	128642357	AMMECR1L;AMMECR1L	5'UTR;1stExon	N_Shore	0.445211	0.079911	0.317681	0.0215543	0.12753	6.98482e-07	4.24195e-05
cg11873311	2	128953231	UGGT1;UGGT1	Body;3'UTR		0.361967	0.0443625	0.467186	0.0398976	-0.105219	1.04772e-06	5.55232e-05
cg20873136	2	129037710	HS6ST1	Body		0.427325	0.0469297	0.552388	0.0448608	-0.125063	1.04772e-06	5.55232e-05
cg19226358	2	129105529			S_Shore	0.450336	0.063786	0.345955	0.0183174	0.104382	2.79393e-07	2.36065e-05
cg01071159	2	129492198			N_Shelf	0.575581	0.0578119	0.689562	0.035236	-0.113981	5.72755e-06	0.000183112
cg14453187	2	129492760			N_Shore	0.392136	0.0529751	0.501681	0.0455714	-0.109545	5.30148e-05	0.000948169
cg24068126	2	131144603			N_Shelf	0.629428	0.110581	0.503619	0.0674696	0.125809	0.00225407	0.0159498
cg04065472	2	131148175			N_Shore	0.337342	0.0366612	0.443416	0.0355517	-0.106074	1.53666e-06	7.23908e-05
cg11464160	2	131870398	PLEKHB2;PLEKHB2	5'UTR;5'UTR		0.647234	0.0700361	0.770831	0.0285729	-0.123597	2.79393e-07	2.36065e-05
cg26153054	2	132152814			Island	0.360282	0.0792953	0.254285	0.0268674	0.105997	5.30148e-05	0.000948169
cg06389574	2	133834998	NCKAP5;NCKAP5	Body;Body		0.650209	0.0728022	0.542798	0.0290481	0.107411	2.74038e-05	0.000577117
cg22793897	2	134513565				0.483891	0.08983	0.368712	0.0367617	0.115179	0.000140139	0.00196601
cg26509250	2	134884342				0.682005	0.0776029	0.797244	0.0249738	-0.115239	4.21417e-06	0.000147433
cg21221263	2	134933179				0.581982	0.0534408	0.695573	0.0218468	-0.113592	2.79393e-07	2.36065e-05
cg11771602	2	134976155				0.695354	0.0645199	0.822884	0.0351374	-0.12753	5.72755e-06	0.000183112
cg27218978	2	135011522	MGAT5	TSS1500		0.538067	0.0966017	0.697292	0.0394955	-0.159225	3.07332e-06	0.000117876
cg05014837	2	135059316	MGAT5	Body		0.459374	0.0761726	0.346639	0.0128278	0.112735	1.62979e-07	1.71363e-05
cg07531343	2	135130472	MGAT5	Body		0.508914	0.076873	0.405269	0.0104947	0.103644	3.07332e-06	0.000117876
cg19106968	2	135149666	MGAT5	Body		0.698183	0.0603418	0.804203	0.0269858	-0.106021	2.18858e-06	9.27236e-05
cg23374992	2	136872067	CXCR4;CXCR4;CXCR4	3'UTR;1stExon;3'UTR	N_Shelf	0.472135	0.0565205	0.574952	0.0409255	-0.102817	2.16297e-05	0.000483684
cg12595667	2	136872094	CXCR4;CXCR4;CXCR4	3'UTR;1stExon;3'UTR	N_Shore	0.435666	0.0622865	0.542181	0.0598121	-0.106515	0.000116646	0.00171439
cg16703390	2	138615358				0.623346	0.0520095	0.510243	0.0355409	0.113103	4.21417e-06	0.000147433
cg09599862	2	139262297	SPOPL	5'UTR	S_Shelf	0.259475	0.042288	0.372861	0.151839	-0.113386	0.00253891	0.0174279
cg20723436	2	139428554	NXPH2	Body		0.522712	0.0766071	0.411001	0.0375647	0.111711	7.95571e-05	0.00128713
cg04351205	2	143886326	ARHGAP15	TSS1500		0.613474	0.092507	0.765544	0.0247633	-0.15207	2.79393e-07	2.36065e-05
cg27365426	2	143886372	ARHGAP15	TSS1500		0.519874	0.0701501	0.653254	0.0252868	-0.13338	1.22234e-06	6.46573e-05
cg23627134	2	143886375	ARHGAP15	TSS1500		0.49756	0.0685239	0.632823	0.0304361	-0.135263	1.53666e-06	7.23908e-05
cg18855030	2	143886940	ARHGAP15;ARHGAP15	1stExon;5'UTR		0.58486	0.0947376	0.736952	0.0182839	-0.152092	7.63674e-06	0.000225786
cg07409629	2	144282743	ARHGAP15	Body		0.643468	0.0750998	0.53915	0.0405152	0.104317	9.66233e-05	0.00148813
cg07621645	2	144503739	ARHGAP15	Body		0.552425	0.0796495	0.663387	0.0633231	-0.110961	0.000519554	0.0053331
cg06063479	2	145184893	ZEB2;ZEB2	Body;Body		0.509218	0.105846	0.403367	0.0371893	0.105851	0.00253891	0.0174279
cg03167633	2	145338509				0.774134	0.0824124	0.897606	0.0230548	-0.123472	4.42372e-07	3.12665e-05
cg12940181	2	145353012				0.676912	0.0963231	0.827879	0.0342695	-0.150967	1.04772e-06	5.55232e-05
cg19770671	2	145753993				0.711864	0.0758742	0.598097	0.0544175	0.113767	0.000140139	0.00196601
cg12058875	2	145770038				0.650568	0.0835939	0.536913	0.062401	0.113655	0.00105294	0.00904185
cg00770316	2	146509846				0.424957	0.0745919	0.306829	0.0179879	0.118128	6.98482e-07	4.24195e-05
cg03373714	2	147632094				0.42385	0.0728951	0.554987	0.0294175	-0.131137	6.98482e-07	4.24195e-05
cg27416489	2	149823115	KIF5C	Body		0.804183	0.0737884	0.913818	0.0181059	-0.109635	3.07332e-06	0.000117876
cg05520050	2	150624507				0.492083	0.0761885	0.390965	0.0470848	0.101118	0.000800716	0.00736858
cg05360774	2	151838548				0.435714	0.0545548	0.561179	0.0704538	-0.125465	0.000199323	0.00256939
cg17023034	2	152919487	CACNB4;CACNB4;CACNB4	Body;Body;Body		0.397944	0.0870431	0.278991	0.0181314	0.118954	2.18858e-06	9.27236e-05
cg05935184	2	153350189	FMNL2	Body		0.56847	0.065625	0.710871	0.0387295	-0.142401	1.62979e-07	1.71363e-05
cg22392178	2	154336306	RPRM	TSS1500	S_Shore	0.581556	0.0774136	0.470151	0.04862	0.111406	0.000199323	0.00256939
cg22864617	2	155338265				0.57522	0.0846976	0.443822	0.04059	0.131398	2.16297e-05	0.000483684
cg02916962	2	157180144			S_Shelf	0.531074	0.0854839	0.679434	0.0540376	-0.148361	7.63674e-06	0.000225786
cg20570611	2	157184499	NR4A2	Body	Island	0.626503	0.0603651	0.754102	0.0274515	-0.1276	1.62979e-07	1.71363e-05
cg18941818	2	157184553	NR4A2	Body	Island	0.666455	0.0889024	0.816906	0.018301	-0.15045	4.42372e-07	3.12665e-05
cg03339537	2	157184816	NR4A2	Body	N_Shore	0.651741	0.0747494	0.788936	0.0298508	-0.137195	2.32827e-08	6.76069e-06
cg00240195	2	157184880	NR4A2	Body	N_Shore	0.583111	0.0935965	0.752235	0.0261653	-0.169124	2.18858e-06	9.27236e-05
cg17654050	2	157184978	NR4A2	Body	N_Shore	0.748354	0.0659456	0.8694	0.0276442	-0.121046	6.98482e-07	4.24195e-05
cg06101180	2	157185558	NR4A2	Body	Island	0.534572	0.0592046	0.647865	0.0429561	-0.113293	5.72755e-06	0.000183112
cg20398418	2	157186446	NR4A2	Body	S_Shore	0.736968	0.0663914	0.843709	0.0315474	-0.10674	4.42372e-07	3.12665e-05
cg21226516	2	157186666	NR4A2	Body	S_Shore	0.54875	0.0634039	0.654019	0.05941	-0.105269	0.000278555	0.00331135
cg07143462	2	157289513			N_Shelf	0.770595	0.0655141	0.885393	0.0113393	-0.114798	2.32827e-08	6.76069e-06
cg01715901	2	158297684	CYTIP	Body		0.266291	0.0529901	0.373876	0.0625537	-0.107585	0.000278555	0.00331135
cg12177677	2	158300475	CYTIP	1stExon		0.611955	0.0898415	0.773421	0.0230293	-0.161466	4.65655e-08	8.79396e-06
cg10559416	2	158300485	CYTIP	1stExon		0.597715	0.101225	0.76836	0.022622	-0.170644	2.79393e-07	2.36065e-05
cg03915055	2	158301005	CYTIP	TSS1500		0.679955	0.0787005	0.794471	0.0236745	-0.114516	5.30148e-05	0.000948169
cg03198066	2	159311068	CCDC148;CCDC148	5'UTR;Body	N_Shelf	0.539826	0.0594577	0.644734	0.0154625	-0.104908	2.79393e-07	2.36065e-05
cg13453203	2	159396150	PKP4;PKP4	Body;Body		0.556333	0.105139	0.432235	0.0367976	0.124098	0.000519554	0.0053331
cg16705395	2	159542811				0.559545	0.0740548	0.454516	0.0163855	0.10503	1.31315e-05	0.000335489
cg22855764	2	159855398	TANC1;TANC1	5'UTR;5'UTR		0.523167	0.0908425	0.394385	0.0144697	0.128782	1.62979e-07	1.71363e-05
cg27408541	2	159948615	TANC1;TANC1	Body;Body		0.210725	0.0371624	0.317527	0.0649405	-0.106802	0.000278555	0.00331135
cg23947654	2	160058036	TANC1;TANC1	Body;Body		0.461821	0.236284	0.646743	0.131093	-0.184922	0.0100812	0.0479851
cg05233373	2	161127261			S_Shore	0.316958	0.0901248	0.190869	0.0217485	0.126089	2.16297e-05	0.000483684
cg07053546	2	161185941	RBMS1;RBMS1	Body;Body		0.620221	0.0942308	0.511281	0.0418023	0.10894	0.00199703	0.0145711
cg17360854	2	161224771	RBMS1;RBMS1	Body;Body		0.231944	0.0500014	0.344315	0.0235246	-0.112372	2.79393e-07	2.36065e-05
cg17824540	2	161260031	RBMS1;RBMS1	Body;Body	N_Shelf	0.375528	0.0806267	0.274906	0.0223277	0.100622	0.000116646	0.00171439
cg19506623	2	161265259	RBMS1;RBMS1	Body;Body	S_Shore	0.510637	0.107563	0.36867	0.0446578	0.141966	5.00074e-05	0.000940712
cg00314029	2	161348665	RBMS1;RBMS1	Body;Body	N_Shore	0.424226	0.119355	0.237511	0.0218113	0.186714	6.98482e-07	4.24195e-05
cg02772995	2	161348781	RBMS1;RBMS1	Body;Body	N_Shore	0.44135	0.116157	0.2747	0.0160573	0.16665	4.65655e-08	8.79396e-06
cg22758493	2	161439541				0.599102	0.0763423	0.45912	0.0445714	0.139982	3.07332e-06	0.000117876
cg25831439	2	161508799				0.39333	0.0582407	0.510256	0.0223679	-0.116926	4.65655e-08	8.79396e-06
cg25052847	2	161767428				0.551571	0.10159	0.371151	0.0363836	0.18042	2.18858e-06	9.27236e-05
cg18758281	2	161808953				0.558651	0.0830897	0.41975	0.0567555	0.138902	7.95571e-05	0.00128713
cg10663897	2	161980152				0.553555	0.0888282	0.402491	0.0223153	0.151064	4.65655e-08	8.79396e-06
cg16506815	2	162101123			N_Shore	0.638227	0.0712647	0.743183	0.0473346	-0.104956	0.000383164	0.00423013
cg12649175	2	162927003	DPP4	Body	N_Shelf	0.394973	0.0915713	0.284456	0.0216215	0.110518	6.51684e-05	0.00110898
cg21565914	2	162931175	DPP4	TSS200	S_Shore	0.350488	0.0870448	0.223272	0.00568269	0.127216	2.32827e-08	6.76069e-06
cg17654970	2	163027484	FAP	3'UTR		0.502361	0.0857795	0.647515	0.0373658	-0.145154	1.53666e-06	7.23908e-05
cg04793527	2	163099881	FAP;FAP	5'UTR;1stExon		0.465408	0.104577	0.318315	0.0153833	0.147093	1.04772e-06	5.55232e-05
cg08826839	2	163100125	FAP	TSS200		0.478624	0.111315	0.305624	0.0176571	0.173001	2.32827e-08	6.76069e-06
cg03591467	2	163101493	FAP	TSS1500		0.606597	0.085499	0.490555	0.0275622	0.116042	3.43886e-05	0.000684869
cg05085636	2	165874828				0.494827	0.0849879	0.38224	0.0290745	0.112587	0.000140139	0.00196601
cg04728978	2	167660297				0.458077	0.0442719	0.568337	0.028577	-0.110259	1.62979e-07	1.71363e-05
cg19112359	2	169346613	LASS6	Body		0.504115	0.110396	0.651724	0.0276834	-0.147609	7.63674e-06	0.000225786
cg24827600	2	169355957	LASS6	Body		0.656296	0.110779	0.773686	0.131239	-0.11739	0.000919505	0.00816884
cg04202267	2	169431900	LASS6	Body		0.525315	0.0678935	0.650661	0.0455185	-0.125346	1.53666e-06	7.23908e-05
cg20445053	2	169440359	LASS6	Body		0.567699	0.0876351	0.436402	0.028317	0.131297	1.00814e-05	0.000276932
cg06360703	2	169482790	LASS6	Body		0.233161	0.071767	0.367342	0.0507237	-0.134181	7.95571e-05	0.00128713
cg24168002	2	169588344	LASS6	Body		0.583742	0.0597349	0.706594	0.0396511	-0.122852	7.63674e-06	0.000225786
cg25694915	2	169658981	NOSTRIN;NOSTRIN;NOSTRIN;NOSTRIN	5'UTR;TSS200;TSS200;TSS200		0.442141	0.077961	0.312566	0.0265119	0.129575	1.53666e-06	7.23908e-05
cg16780603	2	169659047	NOSTRIN;NOSTRIN;NOSTRIN;NOSTRIN	5'UTR;TSS200;TSS200;TSS200		0.435561	0.0852662	0.318844	0.0261569	0.116717	1.00814e-05	0.000276932
cg02743878	2	169937094	DHRS9;DHRS9;DHRS9;DHRS9	TSS1500;5'UTR;5'UTR;5'UTR		0.60031	0.0675585	0.714706	0.0262291	-0.114396	2.79393e-07	2.36065e-05
cg02361027	2	170217401	LRP2	Body	N_Shore	0.489493	0.0898066	0.383847	0.0266065	0.105646	0.000519554	0.0053331
cg05389024	2	170366131	KBTBD10	TSS200		0.528238	0.0911457	0.389085	0.0385004	0.139152	1.31315e-05	0.000335489
cg07116163	2	170589499	KLHL23	5'UTR	N_Shore	0.308635	0.0485354	0.421453	0.0224997	-0.112818	2.32827e-08	6.76069e-06
cg17216243	2	170627694			S_Shelf	0.544933	0.0717542	0.693132	0.0464387	-0.148199	1.53666e-06	7.23908e-05
cg15617548	2	171785815	GORASP2;GORASP2	5'UTR;1stExon	Island	0.249923	0.0793606	0.383189	0.0465256	-0.133266	0.000167496	0.00225043
cg18484299	2	171787393	GORASP2	Body	S_Shore	0.43737	0.0903184	0.298592	0.0465869	0.138778	3.43886e-05	0.000684869
cg24527751	2	171877888	TLK1;TLK1;TLK1	Body;Body;Body		0.663891	0.0699902	0.556677	0.0553037	0.107214	0.000601952	0.00595952
cg05590818	2	171943243	TLK1;TLK1	Body;Body		0.495926	0.0471766	0.625577	0.0549257	-0.12965	2.18858e-06	9.27236e-05
cg05874176	2	172019979	TLK1	5'UTR	S_Shelf	0.5271	0.0689838	0.659982	0.0281631	-0.132881	4.65655e-08	8.79396e-06
cg16792302	2	172945058	MAP1D	Body	Island	0.360376	0.0921828	0.580314	0.106484	-0.219938	6.98482e-07	4.24195e-05
cg08402365	2	172945274	MAP1D	3'UTR	Island	0.2557	0.0762291	0.441033	0.0948513	-0.185332	4.21417e-06	0.000147433
cg20991420	2	173061715				0.548903	0.0687626	0.7191	0.039692	-0.170197	2.32827e-08	6.76069e-06
cg16444607	2	173061858				0.499162	0.070791	0.653564	0.0253191	-0.154402	2.32827e-08	6.76069e-06
cg21335378	2	173150101				0.285775	0.0777672	0.181052	0.0237092	0.104723	1.31315e-05	0.000335489
cg25743819	2	173245704				0.459567	0.0804627	0.603328	0.0360671	-0.143761	1.00814e-05	0.000276932
cg01044293	2	173296469	ITGA6;ITGA6	Body;Body	S_Shelf	0.394192	0.0389929	0.494737	0.0429992	-0.100546	2.16297e-05	0.000483684
cg14512870	2	173330342	ITGA6;ITGA6	Body;Body		0.378161	0.0770355	0.272591	0.0496898	0.10557	0.000383164	0.00423013
cg18546752	2	173792840	RAPGEF4;RAPGEF4	Body;Body		0.553456	0.0967623	0.388513	0.0292466	0.164944	9.31309e-08	1.25289e-05
cg05862039	2	173792879	RAPGEF4;RAPGEF4	Body;Body		0.432959	0.115151	0.24536	0.0323777	0.187598	2.18858e-06	9.27236e-05
cg18008675	2	173832936	RAPGEF4;RAPGEF4	Body;Body		0.459596	0.0995682	0.302581	0.0240651	0.157016	4.42372e-07	3.12665e-05
cg15293629	2	173995795	ZAK;ZAK	Body;Body		0.662773	0.0640888	0.549514	0.0368707	0.113259	4.21417e-06	0.000147433
cg08995061	2	174129462	ZAK	Body		0.585282	0.0751739	0.745226	0.0243963	-0.159944	4.65655e-08	8.79396e-06
cg01167615	2	174496001				0.588012	0.0881847	0.438421	0.0376423	0.149591	2.18858e-06	9.27236e-05
cg26035892	2	174855415				0.321881	0.0826157	0.22036	0.0189821	0.101522	0.000383164	0.00423013
cg24522254	2	174878113			S_Shore	0.496103	0.0755694	0.341302	0.0545956	0.154801	5.72755e-06	0.000183112
cg22190361	2	174886880			N_Shelf	0.484449	0.0705189	0.642706	0.0423548	-0.158257	1.62979e-07	1.71363e-05
cg06318624	2	174913188				0.568714	0.0458006	0.686605	0.0379258	-0.117891	1.04772e-06	5.55232e-05
cg17258387	2	174924430				0.597534	0.0615806	0.741211	0.0209469	-0.143677	2.32827e-08	6.76069e-06
cg06212224	2	175198768	SP9	TSS1500	N_Shore	0.328615	0.0511539	0.45495	0.0470142	-0.126335	1.53666e-06	7.23908e-05
cg19221620	2	175208144			N_Shore	0.249391	0.0463367	0.354852	0.0719171	-0.10546	0.000800716	0.00736858
cg06973615	2	175208761			Island	0.338698	0.0700985	0.453264	0.0879564	-0.114566	0.00199703	0.0145711
cg16450590	2	175209075			Island	0.479092	0.0550487	0.595741	0.037433	-0.116649	1.04772e-06	5.55232e-05
cg25047379	2	175209255			S_Shore	0.551437	0.0615195	0.6774	0.0343019	-0.125963	2.18858e-06	9.27236e-05
cg18185980	2	175426016	WIPF1;WIPF1	3'UTR;3'UTR		0.486916	0.0963427	0.33889	0.0274494	0.148026	2.79393e-07	2.36065e-05
cg17165848	2	175462452	WIPF1;WIPF1	5'UTR;5'UTR		0.258281	0.0482773	0.365073	0.0843753	-0.106791	0.00176534	0.0132866
cg13821008	2	175499113	WIPF1;WIPF1	5'UTR;5'UTR		0.518516	0.0801309	0.659408	0.0234065	-0.140892	9.31309e-08	1.25289e-05
cg24553862	2	176238150				0.358432	0.0487179	0.47415	0.0660097	-0.115718	9.66233e-05	0.00148813
cg20813139	2	176718034				0.565713	0.0843944	0.455746	0.0282383	0.109966	5.30148e-05	0.000948169
cg03429569	2	176978289			S_Shore	0.526602	0.0873664	0.650655	0.0478982	-0.124053	0.000383164	0.00423013
cg02164574	2	176985592			N_Shore	0.500343	0.0822028	0.632847	0.028169	-0.132504	4.21417e-06	0.000147433
cg25829490	2	176988792	HOXD9	Body	N_Shore	0.390847	0.0582536	0.51022	0.0395231	-0.119373	7.63674e-06	0.000225786
cg11597131	2	176988939	HOXD9	3'UTR	N_Shore	0.425217	0.0721243	0.562305	0.0259524	-0.137087	2.79393e-07	2.36065e-05
cg09173768	2	176989349	HOXD9	3'UTR	Island	0.692996	0.0761018	0.823076	0.0231053	-0.130079	2.79393e-07	2.36065e-05
cg10753836	2	176989485	HOXD9	3'UTR	Island	0.514135	0.0738686	0.676724	0.0334622	-0.162589	4.65655e-08	8.79396e-06
cg14298457	2	177012117			N_Shore	0.576846	0.0752997	0.747959	0.0216845	-0.171113	2.32827e-08	6.76069e-06
cg22344631	2	177012133			N_Shore	0.5242	0.0629835	0.682192	0.0135376	-0.157992	2.32827e-08	6.76069e-06
cg04194947	2	177012191			N_Shore	0.714618	0.0802722	0.870835	0.0212019	-0.156217	4.65655e-08	8.79396e-06
cg15990972	2	177012372			Island	0.596191	0.07946	0.770321	0.0280004	-0.17413	4.65655e-08	8.79396e-06
cg17818471	2	177012640			Island	0.531712	0.0634779	0.689013	0.0362205	-0.1573	2.32827e-08	6.76069e-06
cg23986620	2	177012706			S_Shore	0.66193	0.0766042	0.799397	0.0162632	-0.137467	1.62979e-07	1.71363e-05
cg01043845	2	177013071			N_Shore	0.71448	0.0582468	0.841035	0.0332442	-0.126555	1.04772e-06	5.55232e-05
cg23460578	2	177014009	MIR10B	TSS1500	N_Shore	0.679948	0.0593362	0.804817	0.040943	-0.124869	2.18858e-06	9.27236e-05
cg22352800	2	177014467	MIR10B	TSS1500	N_Shore	0.690655	0.0577434	0.800437	0.0248632	-0.109781	2.79393e-07	2.36065e-05
cg19519747	2	177014555	MIR10B	TSS1500	N_Shore	0.61833	0.0618628	0.75391	0.0178918	-0.13558	4.65655e-08	8.79396e-06
cg07011913	2	177014626	HOXD4;MIR10B	TSS1500;TSS1500	N_Shore	0.535443	0.0561127	0.641729	0.0351377	-0.106286	6.98482e-07	4.24195e-05
cg12127282	2	177014685	HOXD4;MIR10B	TSS1500;TSS1500	N_Shore	0.613902	0.0676519	0.754039	0.0193417	-0.140136	2.32827e-08	6.76069e-06
cg08717880	2	177014849	HOXD4;MIR10B	TSS1500;TSS200	N_Shore	0.650472	0.0591054	0.785306	0.0352911	-0.134834	1.62979e-07	1.71363e-05
cg27160395	2	177014949	HOXD4;MIR10B	TSS1500;TSS200	Island	0.731564	0.0640695	0.84595	0.0300632	-0.114386	2.18858e-06	9.27236e-05
cg17104824	2	177014959	HOXD4;MIR10B	TSS1500;TSS200	Island	0.695951	0.0692766	0.820988	0.0220859	-0.125037	2.79393e-07	2.36065e-05
cg00014998	2	177014962	HOXD4;MIR10B	TSS1500;TSS200	Island	0.668546	0.0648384	0.785221	0.0237855	-0.116675	3.07332e-06	0.000117876
cg25942990	2	177014996	HOXD4;MIR10B	TSS1500;TSS200	Island	0.483312	0.0902632	0.661708	0.0324777	-0.178396	4.42372e-07	3.12665e-05
cg01152019	2	177015044	HOXD4;MIR10B	TSS1500;Body	Island	0.515007	0.0634659	0.644939	0.0205923	-0.129933	2.32827e-08	6.76069e-06
cg00767581	2	177015125	HOXD4;MIR10B	TSS1500;Body	Island	0.583877	0.0570055	0.709403	0.0213479	-0.125526	2.32827e-08	6.76069e-06
cg21011616	2	177015992	HOXD4	TSS200	N_Shore	0.54298	0.0758292	0.691116	0.0334192	-0.148135	9.31309e-08	1.25289e-05
cg04843067	2	177016037	HOXD4	TSS200	N_Shore	0.575649	0.0587577	0.712045	0.0255558	-0.136396	9.31309e-08	1.25289e-05
cg12539415	2	177016167	HOXD4;HOXD4	5'UTR;1stExon	N_Shore	0.631841	0.0880795	0.806825	0.0298707	-0.174985	2.32827e-08	6.76069e-06
cg18750960	2	177016417	HOXD4	1stExon	Island	0.526674	0.0759254	0.663939	0.0278568	-0.137265	4.65655e-08	8.79396e-06
cg25951210	2	177016619	HOXD4	1stExon	Island	0.555838	0.050689	0.680875	0.0264648	-0.125037	2.32827e-08	6.76069e-06
cg10803577	2	177016837	HOXD4	Body	N_Shore	0.504419	0.0742899	0.687274	0.0199306	-0.182854	2.32827e-08	6.76069e-06
cg25304107	2	177017331	HOXD4	Body	Island	0.541775	0.0796868	0.708544	0.0202338	-0.166769	1.62979e-07	1.71363e-05
cg16218721	2	177017352	HOXD4	Body	Island	0.439605	0.0584169	0.551317	0.023059	-0.111712	4.65655e-08	8.79396e-06
cg26590744	2	177017389	HOXD4	Body	Island	0.449008	0.0545065	0.555399	0.0203946	-0.106391	4.65655e-08	8.79396e-06
cg01414185	2	177017449	HOXD4	Body	Island	0.638151	0.0898071	0.824321	0.0274131	-0.18617	1.62979e-07	1.71363e-05
cg15161959	2	177020616			N_Shelf	0.702862	0.0643537	0.826062	0.0169073	-0.123201	2.32827e-08	6.76069e-06
cg14940165	2	177021702			N_Shelf	0.356591	0.05666	0.468182	0.0680579	-0.111592	4.28635e-05	0.000807954
cg26091021	2	177021826			N_Shelf	0.3678	0.0601794	0.487546	0.0453238	-0.119746	1.04772e-06	5.55232e-05
cg10107434	2	177021899			N_Shelf	0.22699	0.0965979	0.33375	0.0611934	-0.106761	0.00358426	0.0224668
cg25708328	2	177022056			N_Shelf	0.341547	0.0584418	0.496292	0.0802745	-0.154745	1.31315e-05	0.000335489
cg18338775	2	177022121			N_Shelf	0.365036	0.058079	0.499821	0.0567767	-0.134785	1.62979e-07	1.71363e-05
cg25137403	2	177022172			N_Shelf	0.145606	0.0577701	0.298328	0.0685153	-0.152721	2.18858e-06	9.27236e-05
cg14454907	2	177022285			N_Shelf	0.347119	0.0658793	0.493316	0.085831	-0.146196	4.28635e-05	0.000807954
cg05525812	2	177022646			N_Shore	0.389029	0.0499097	0.51744	0.0747701	-0.12841	3.07332e-06	0.000117876
cg05669418	2	177022962			N_Shore	0.327817	0.0712499	0.465311	0.0819467	-0.137494	2.16297e-05	0.000483684
cg09784934	2	177023062			N_Shore	0.405394	0.0576654	0.522472	0.0713939	-0.117078	5.30148e-05	0.000948169
cg26821745	2	177023183			N_Shore	0.501751	0.0682133	0.62954	0.0577614	-0.12779	1.00814e-05	0.000276932
cg06390651	2	177023667			N_Shore	0.517176	0.0838628	0.684885	0.028061	-0.167709	1.62979e-07	1.71363e-05
cg18944451	2	177023716			N_Shore	0.51555	0.0684595	0.634771	0.0444873	-0.119221	3.07332e-06	0.000117876
cg25916282	2	177023760			N_Shore	0.572262	0.113515	0.768495	0.0306168	-0.196234	1.62979e-07	1.71363e-05
cg00223681	2	177024117			N_Shore	0.502659	0.0665266	0.693452	0.0360284	-0.190793	2.32827e-08	6.76069e-06
cg05342515	2	177024172			N_Shore	0.487503	0.0633714	0.645473	0.0377318	-0.15797	2.32827e-08	6.76069e-06
cg13180315	2	177024294			N_Shore	0.562064	0.101934	0.735158	0.0399055	-0.173094	9.31309e-08	1.25289e-05
cg05266564	2	177024502			Island	0.560028	0.0671652	0.723358	0.0214115	-0.163331	2.32827e-08	6.76069e-06
cg23676302	2	177025859			N_Shore	0.615933	0.0843621	0.781009	0.0223228	-0.165077	1.62979e-07	1.71363e-05
cg07930539	2	177025975			N_Shore	0.632158	0.0879394	0.808701	0.0197603	-0.176544	9.31309e-08	1.25289e-05
cg02773086	2	177027440	HOXD3	TSS1500	N_Shore	0.401443	0.0695679	0.525683	0.0424374	-0.12424	5.72755e-06	0.000183112
cg01014615	2	177027621	HOXD3	TSS1500	Island	0.540817	0.058237	0.67951	0.034514	-0.138693	1.62979e-07	1.71363e-05
cg24704177	2	177027710	HOXD3	TSS1500	Island	0.464812	0.06216	0.591938	0.0323938	-0.127126	2.79393e-07	2.36065e-05
cg13316854	2	177027856	HOXD3	TSS1500	Island	0.440473	0.0657615	0.545685	0.0116747	-0.105212	2.16297e-05	0.000483684
cg06145336	2	177027931	HOXD3	TSS1500	Island	0.571951	0.0651684	0.723777	0.0359654	-0.151826	9.31309e-08	1.25289e-05
cg25938806	2	177028162	HOXD3	TSS1500	N_Shore	0.465549	0.0669796	0.594792	0.0206181	-0.129243	2.32827e-08	6.76069e-06
cg12634591	2	177028606	HOXD3	TSS200	N_Shore	0.485735	0.0686029	0.602632	0.0302912	-0.116897	2.18858e-06	9.27236e-05
cg01128482	2	177028621	HOXD3	TSS200	N_Shore	0.622354	0.0910068	0.807532	0.0283123	-0.185177	4.65655e-08	8.79396e-06
cg09387749	2	177028680	HOXD3	TSS200	N_Shore	0.668449	0.0839686	0.818142	0.0194777	-0.149693	4.65655e-08	8.79396e-06
cg23981871	2	177028714	HOXD3	TSS200	N_Shore	0.621743	0.0887602	0.797763	0.0287502	-0.176019	4.42372e-07	3.12665e-05
cg10304824	2	177028804	HOXD3;HOXD3	1stExon;5'UTR	N_Shore	0.673546	0.0641163	0.807393	0.0344389	-0.133847	4.42372e-07	3.12665e-05
[truncated: 10,045 more rows]

## Sheet: Table S4_LEUKOCYTES DMCpGs
Supplementary Table S4. List of differentially methylated CpGs (DMGpGs) between obese and non-obese in leukocytes (n=4,815 DMCpGs sorted by chromosome and nucleotide position). CHR, chromosome; Ob, obese; Nob, non-obese; SD, standard deviation.
TargetID	CHR	Position	Gene name	Gene region	CpG context	Mean Ob	SD Ob	Mean Nob	SD Nob	Difference (Ob-Nob)	p.value	FDR
cg20826792	1	29425	WASH5P	TSS200	Island	0.228065	0.0403427	0.170349	0.0483248	0.0577166	0.000434276	0.0194724
cg08477687	1	566570	MIR1977	TSS1500		0.323278	0.121992	0.462877	0.123519	-0.139599	0.00428765	0.0458257
cg05898754	1	805102	FAM41C	Body	N_Shore	0.301388	0.0315805	0.244225	0.0549699	0.0571627	0.00505502	0.0499356
cg09789536	1	896226	KLHL17	Body	Island	0.410268	0.0413326	0.33432	0.0705878	0.075948	0.00505502	0.0499356
cg15825501	1	936610	HES4;HES4	TSS1500;TSS1500	Island	0.214262	0.0953669	0.139588	0.0655045	0.0746738	0.00177963	0.0305545
cg13468764	1	936897	HES4;HES4	TSS1500;TSS1500	Island	0.130406	0.0839363	0.075941	0.0478708	0.0544648	0.00305122	0.0389445
cg23657003	1	1014978			N_Shore	0.124822	0.0855503	0.0721893	0.0495037	0.0526329	0.00465761	0.0478539
cg20996124	1	1144203			N_Shore	0.102652	0.0783998	0.0506049	0.0461034	0.0520473	0.00213852	0.0330286
cg15993652	1	1145618			Island	0.806101	0.0728181	0.862738	0.0467892	-0.0566375	0.00147483	0.0282554
cg06085743	1	1245014	PUSL1	Body	Island	0.724721	0.0316259	0.664716	0.0472021	0.060005	0.000247179	0.01788
cg19871494	1	1310280	AURKAIP1;AURKAIP1;AURKAIP1	5'UTR;5'UTR;5'UTR	Island	0.150349	0.0875731	0.0779992	0.0566669	0.0723493	0.00162093	0.0294209
cg00060374	1	1355235	LOC441869;LOC441869	Body;Body	Island	0.706579	0.0391523	0.785825	0.0586541	-0.0792458	0.0001356	0.017277
cg03538326	1	1375845	VWA1;VWA1	3'UTR;3'UTR	S_Shore	0.694302	0.0552655	0.761191	0.0588995	-0.0668887	0.00362368	0.0421266
cg20251225	1	1609551	CDK11B;CDK11B;CDK11B;CDK11B;CDK11B;LOC728661;CDK11B	Body;Body;Body;Body;Body;5'UTR;5'UTR	S_Shore	0.235655	0.0654295	0.173742	0.0621817	0.0619123	0.00465761	0.0478539
cg08122070	1	1689610	NADK	Body	N_Shelf	0.6183	0.0571491	0.691455	0.0712617	-0.0731548	0.00332671	0.0405377
cg09809474	1	1840100			Island	0.152883	0.0787123	0.0904968	0.0470152	0.0623861	0.000434276	0.0194724
cg24317585	1	1936611	KIAA1751	TSS1500	S_Shore	0.77389	0.0424209	0.82404	0.0423877	-0.05015	0.00147483	0.0282554
cg24842354	1	2004057	PRKCZ;PRKCZ	TSS1500;Body	N_Shore	0.760717	0.0386144	0.710387	0.0550654	0.0503297	0.00305122	0.0389445
cg05052194	1	2160249	SKI	1stExon	Island	0.165103	0.0783564	0.105606	0.0532017	0.059497	0.00213852	0.0330286
cg08884752	1	2162001	SKI	Body	S_Shore	0.666225	0.0344639	0.605584	0.0590261	0.0606411	0.00162093	0.0294209
cg08640824	1	2162506	SKI	Body	S_Shore	0.439769	0.0591467	0.347842	0.0767853	0.0919269	0.00255943	0.0358302
cg02050917	1	2173571	SKI	Body		0.660173	0.0511015	0.7291	0.0601823	-0.0689276	0.000999795	0.0245179
cg01881525	1	2191558	SKI	Body		0.640942	0.0649223	0.715943	0.0647221	-0.075001	0.00305122	0.0389445
cg22502001	1	2360018			Island	0.747494	0.02628	0.810943	0.0457324	-0.0634489	3.58371e-05	0.017277
cg08655953	1	2425888	PLCH2	Body		0.847276	0.0459549	0.900302	0.0364169	-0.053026	0.00147483	0.0282554
cg17128799	1	2458466	PANK4	TSS1500	S_Shore	0.694231	0.03532	0.642908	0.0499161	0.0513232	0.00213852	0.0330286
cg21290290	1	2518275	C1orf93;C1orf93	5'UTR;1stExon	Island	0.271307	0.0608415	0.182339	0.0689408	0.0889686	0.00034808	0.0187309
cg21943117	1	2840308				0.565572	0.0440597	0.504852	0.0539451	0.0607201	0.000904644	0.023636
cg08262220	1	2995506	PRDM16;PRDM16	Body;Body	N_Shore	0.344948	0.0471258	0.289695	0.0523076	0.0552537	0.00213852	0.0330286
cg10100424	1	3178384	PRDM16;PRDM16	Body;Body		0.724848	0.0274784	0.634005	0.0729368	0.0908427	5.45076e-05	0.017277
cg15015996	1	3382565	ARHGEF16	Body		0.668882	0.0310856	0.612138	0.0537441	0.0567434	0.000738054	0.0221588
cg04100463	1	3540901	TPRG1L	TSS1500	Island	0.126751	0.0810738	0.0723763	0.0487288	0.0543746	0.000738054	0.0221588
cg16395997	1	3562798	WDR8	Body	S_Shore	0.629224	0.0371152	0.689067	0.0591634	-0.0598429	0.00177963	0.0305545
cg00826902	1	3563954	WDR8	Body	N_Shelf	0.777422	0.0594137	0.841761	0.0389155	-0.0643388	0.000277454	0.0180844
cg05399785	1	3564031	WDR8	Body	N_Shelf	0.748304	0.0569947	0.821348	0.0461842	-0.0730446	0.000389057	0.0191133
cg21012455	1	3567109	WDR8	TSS1500	Island	0.575062	0.0403226	0.652321	0.0732123	-0.0772591	0.000738054	0.0221588
cg04392488	1	3644226	TP73;TP73;TP73;TP73	Body;Body;Body;Body		0.803715	0.028977	0.865127	0.0513191	-0.0614122	0.00059924	0.0208573
cg13558682	1	3705262	LRRC47	Body	S_Shore	0.766459	0.0537876	0.819906	0.039134	-0.0534467	0.00505502	0.0499356
cg19828298	1	3713105	LRRC47	TSS200	Island	0.154861	0.0408388	0.0930276	0.0519968	0.061833	0.00465761	0.0478539
cg17515966	1	6265894	RNF207	TSS1500	Island	0.155939	0.0704326	0.0993165	0.0477865	0.056623	0.00255943	0.0358302
cg08886676	1	6328827	ACOT7;ACOT7;ACOT7;ACOT7	Body;Body;Body;Body		0.817654	0.0672886	0.876943	0.0527313	-0.0592887	0.000665448	0.0214506
cg08679807	1	6338594	ACOT7;ACOT7;ACOT7;ACOT7	Body;Body;Body;Body	N_Shore	0.667359	0.0434941	0.735407	0.0702189	-0.0680477	0.00255943	0.0358302
cg00297432	1	6484784	ESPN	TSS200	Island	0.325932	0.0503873	0.268988	0.041646	0.0569436	0.00162093	0.0294209
cg24050109	1	6501240	ESPN	Body	S_Shore	0.584237	0.0609694	0.658022	0.0550431	-0.0737849	0.00162093	0.0294209
cg00014168	1	6511878	ESPN	Body	Island	0.70896	0.0334731	0.771645	0.0664569	-0.0626851	0.000999795	0.0245179
cg16681526	1	6526469	TNFRSF25;PLEKHG5;TNFRSF25;PLEKHG5;PLEKHG5;TNFRSF25;PLEKHG5;TNFRSF25;TNFRSF25;PLEKHG5;TNFRSF25	TSS1500;3'UTR;TSS1500;3'UTR;3'UTR;TSS1500;3'UTR;TSS1500;TSS1500;3'UTR;TSS1500	S_Shore	0.496381	0.0761975	0.429851	0.0447311	0.0665292	0.00255943	0.0358302
cg27299712	1	6550532	PLEKHG5;PLEKHG5;PLEKHG5;PLEKHG5;PLEKHG5	5'UTR;Body;5'UTR;Body;1stExon	Island	0.240926	0.0488905	0.174014	0.0508368	0.0669123	0.000277454	0.0180844
cg02900253	1	6673709	PHF13	TSS200	Island	0.391031	0.0460762	0.285275	0.0896269	0.105757	0.000484102	0.0199331
cg09372928	1	6845395	CAMTA1;CAMTA1	1stExon;5'UTR	Island	0.153243	0.0809595	0.0826297	0.0535265	0.0706131	0.000999795	0.0245179
cg11166348	1	7740267	CAMTA1	Body	Island	0.117144	0.0760795	0.064902	0.0461149	0.052242	0.00213852	0.0330286
cg09888229	1	8487494	RERE;RERE	Body;Body	S_Shelf	0.400321	0.0419845	0.483518	0.0750419	-0.0831974	0.00110368	0.0253235
cg11072627	1	8731495	RERE;RERE	5'UTR;5'UTR		0.150001	0.0376148	0.200346	0.0467975	-0.050345	0.00255943	0.0358302
cg04413644	1	9242184			Island	0.130654	0.0805024	0.074142	0.0430383	0.0565116	0.00177963	0.0305545
cg14200357	1	9246020			S_Shelf	0.623187	0.0614811	0.682146	0.0534749	-0.0589597	0.0039435	0.0439275
cg10526795	1	9326989	H6PD	3'UTR	S_Shore	0.611071	0.0565276	0.665123	0.0536444	-0.0540522	0.00505502	0.0499356
cg26363759	1	9377984	SPSB1	5'UTR		0.344132	0.104108	0.458177	0.104162	-0.114045	0.00465761	0.0478539
cg02769743	1	9668402	TMEM201	Body	N_Shelf	0.668827	0.0371182	0.722667	0.0537529	-0.0538405	0.00255943	0.0358302
cg09174674	1	9884042	CLSTN1;CLSTN1;CLSTN1;CLSTN1	1stExon;1stExon;5'UTR;5'UTR	Island	0.0976677	0.043755	0.0469189	0.0324345	0.0507489	7.13708e-05	0.017277
cg21117808	1	9887936			S_Shelf	0.81954	0.0584956	0.753534	0.0497964	0.0660064	0.00255943	0.0358302
cg11196904	1	10491304	APITD1;APITD1;APITD1;APITD1	Body;5'UTR;1stExon;Body	S_Shore	0.129521	0.0872171	0.0654972	0.0540027	0.0640236	0.000665448	0.0214506
cg12035827	1	10855226	CASZ1;CASZ1	5'UTR;5'UTR	Island	0.124863	0.068433	0.0718346	0.0476031	0.0530287	0.00428765	0.0458257
cg19704755	1	10965094				0.201039	0.0545665	0.268059	0.0583907	-0.0670196	0.00255943	0.0358302
cg23218665	1	11159850	EXOSC10;EXOSC10	1stExon;1stExon	Island	0.171104	0.0860975	0.105067	0.0585679	0.0660375	0.00162093	0.0294209
cg08862778	1	11322643	MTOR	TSS200	Island	0.136787	0.0190881	0.0778411	0.0474217	0.058946	0.00059924	0.0208573
cg07139317	1	11333383	UBIAD1;UBIAD1	1stExon;5'UTR	Island	0.121246	0.0884191	0.0616447	0.0526483	0.0596014	0.0039435	0.0439275
cg21296749	1	11538865	PTCHD2	TSS1500	Island	0.0980233	0.0647294	0.0451261	0.0421371	0.0528972	0.000247179	0.01788
cg02156723	1	12100631				0.718079	0.0459127	0.648641	0.0698265	0.0694384	0.00234068	0.0343958
cg21393163	1	12217629				0.176245	0.0304456	0.118355	0.0280287	0.0578898	6.40581e-06	0.017277
cg13471521	1	12244930	TNFRSF1B	Body		0.773553	0.046349	0.837057	0.0416422	-0.0635036	0.000219889	0.017624
cg20680726	1	12254723	TNFRSF1B	Body	S_Shelf	0.590781	0.0346575	0.643019	0.0473645	-0.0522388	0.000999795	0.0245179
cg16047567	1	12664243	DHRS3	Body		0.399047	0.0246178	0.327156	0.0521035	0.0718913	4.51175e-06	0.017277
cg06949728	1	13884275			S_Shelf	0.809981	0.0241912	0.861519	0.0373652	-0.051538	8.14375e-05	0.017277
cg06604289	1	14057606	PRDM2;PRDM2;PRDM2	Body;Body;Body		0.0980297	0.0788074	0.0459472	0.0487981	0.0520825	0.00362368	0.0421266
cg00772714	1	15479360	TMEM51;TMEM51;TMEM51;TMEM51;C1orf126	TSS1500;5'UTR;5'UTR;TSS1500;TSS1500	Island	0.165848	0.0787741	0.102189	0.0526909	0.0636589	0.000904644	0.023636
cg10515414	1	15650268	FHAD1	Body		0.174442	0.0990475	0.0989497	0.0693866	0.0754919	0.00305122	0.0389445
cg22492252	1	16302707	ZBTB17	TSS200	S_Shore	0.113795	0.0735464	0.0600973	0.040821	0.0536981	0.000434276	0.0194724
cg20326928	1	16399560	FAM131C	Body	N_Shore	0.311696	0.0476593	0.252506	0.0472482	0.0591892	0.000484102	0.0199331
cg03586820	1	16679780	FBXO42	TSS1500	S_Shore	0.350051	0.0636985	0.425794	0.0776835	-0.0757432	0.0039435	0.0439275
cg18855356	1	16957483	CROCCL1	TSS200		0.864987	0.0354612	0.917635	0.0356348	-0.0526473	0.000173221	0.017277
cg27222219	1	17380847	SDHB	TSS200	S_Shore	0.119179	0.0794591	0.065044	0.0466848	0.0541351	0.00034808	0.0187309
cg07014827	1	17445660	PADI2	Body	Island	0.126105	0.0721677	0.071893	0.0545342	0.0542116	0.00177963	0.0305545
cg26788570	1	17734447	RCC2;RCC2	3'UTR;3'UTR	Island	0.710611	0.0330312	0.77238	0.0490579	-0.0617687	0.000389057	0.0191133
cg03847293	1	17734508	RCC2;RCC2	3'UTR;3'UTR	Island	0.79024	0.0697249	0.848321	0.0482778	-0.0580808	0.00162093	0.0294209
cg09797837	1	17734771	RCC2;RCC2	3'UTR;3'UTR	S_Shore	0.698195	0.0320593	0.762929	0.0466058	-0.0647337	9.27504e-05	0.017277
cg26907082	1	18971840	PAX7;PAX7;PAX7	Body;Body;Body	Island	0.261872	0.0726157	0.19467	0.0573106	0.0672023	0.000738054	0.0221588
cg10821610	1	19052235	PAX7;PAX7;PAX7	Body;Body;Body		0.531807	0.0322957	0.60851	0.0945393	-0.0767036	0.00234068	0.0343958
cg01972394	1	19229528	ALDH4A1;ALDH4A1	TSS1500;TSS1500	Island	0.28895	0.0689025	0.217435	0.063124	0.071515	0.00234068	0.0343958
cg20266883	1	19229581	ALDH4A1;ALDH4A1	TSS1500;TSS1500	Island	0.129437	0.0680571	0.0760175	0.0382039	0.0534191	7.13708e-05	0.017277
cg24742520	1	19506481	UBR4	Body		0.392115	0.051032	0.476475	0.0833774	-0.0843599	0.00213852	0.0330286
cg20810288	1	19638859	PQLC2;AKR7A2;PQLC2;PQLC2;PQLC2	1stExon;TSS1500;5'UTR;5'UTR;5'UTR	Island	0.115273	0.0867162	0.055826	0.0439522	0.059447	0.00177963	0.0305545
cg19713429	1	19810690	CAPZB	Body	N_Shore	0.313587	0.0424307	0.253035	0.0448471	0.0605524	0.000219889	0.017624
cg09860653	1	19970708	NBL1;NBL1	Body;TSS200	Island	0.151263	0.0511224	0.0978762	0.0611877	0.0533864	0.00332671	0.0405377
cg01911060	1	20126720	TMCO4	TSS1500	Island	0.113019	0.0849479	0.0586603	0.051043	0.0543588	0.00305122	0.0389445
cg02951739	1	20807386			N_Shelf	0.630572	0.0331253	0.57593	0.0537035	0.0546418	0.00059924	0.0208573
cg24294857	1	20812821	CAMK2N1	TSS200	Island	0.211605	0.0539373	0.15518	0.0522081	0.0564251	0.00121699	0.0262602
cg26824705	1	20834772	MUL1	TSS200	Island	0.132884	0.0917421	0.0731964	0.0521803	0.0596881	0.00162093	0.0294209
cg20697630	1	20960374	PINK1	1stExon	Island	0.206885	0.0913711	0.132918	0.0640525	0.0739666	0.00234068	0.0343958
cg19758033	1	20987701	DDOST	1stExon	Island	0.113704	0.0659879	0.0628255	0.0400318	0.050879	0.000817604	0.0228485
cg20794273	1	21059215	SH2D5;SH2D5	TSS200;TSS200	Island	0.259574	0.0882714	0.185691	0.0621867	0.0738836	0.00305122	0.0389445
cg07996532	1	21620812	ECE1	Body	S_Shelf	0.556995	0.0512415	0.48363	0.058191	0.073365	0.000389057	0.0191133
cg25215028	1	21759308			N_Shelf	0.575762	0.0444444	0.522281	0.0577906	0.0534804	0.00505502	0.0499356
cg14018420	1	21766356	NBPF3	TSS1500	Island	0.522636	0.0396563	0.447985	0.0715482	0.074651	0.00162093	0.0294209
cg13493109	1	22108764	USP48;USP48	Body;Body	N_Shore	0.137613	0.0936192	0.0687515	0.0556174	0.0688612	0.00110368	0.0253235
cg24334174	1	22141341	LDLRAD2	Body	Island	0.791752	0.0408049	0.844482	0.0373161	-0.0527296	0.000484102	0.0199331
cg15646763	1	22263836	HSPG2	TSS200		0.222034	0.0421455	0.167098	0.0588669	0.054936	0.00505502	0.0499356
cg20986665	1	22552245				0.741458	0.0371543	0.681628	0.0632734	0.0598294	0.00279587	0.0373574
cg18232871	1	22890264	EPHA8;EPHA8	Body;Body	S_Shore	0.229213	0.0538953	0.177715	0.0351388	0.0514984	0.00121699	0.0262602
cg07785945	1	23346356	KDM1A;KDM1A	1stExon;1stExon	Island	0.118392	0.0815416	0.0627352	0.0514913	0.0556568	0.000310984	0.0183966
cg18167329	1	23694501	C1orf213;C1orf213;ZNF436;ZNF436;ZNF436	TSS1500;TSS1500;5'UTR;5'UTR;1stExon	N_Shore	0.148112	0.0899949	0.0872822	0.0538682	0.0608299	0.00213852	0.0330286
cg10881360	1	24069720	TCEB3	TSS200	Island	0.150604	0.0710287	0.0923464	0.0442556	0.0582575	0.00332671	0.0405377
cg16261730	1	24742018	NIPAL3	TSS1500	N_Shore	0.139276	0.0942433	0.0780692	0.0573027	0.0612073	0.00505502	0.0499356
cg15561201	1	24742518	NIPAL3	5'UTR	N_Shore	0.104352	0.0819905	0.0518934	0.0464479	0.0524585	0.00255943	0.0358302
cg20801718	1	25255314	RUNX3;RUNX3	Body;Body	N_Shore	0.105695	0.0775003	0.0527971	0.0469769	0.0528975	0.000247179	0.01788
cg15014975	1	25257547	RUNX3;RUNX3	TSS1500;Body	Island	0.815296	0.0516005	0.870965	0.0419802	-0.0556686	0.00053895	0.0203779
cg18975416	1	25349562				0.196647	0.0755272	0.115414	0.0580919	0.0812331	1.76232e-06	0.017277
cg20692268	1	25358981				0.411374	0.0412982	0.337911	0.0455807	0.0734625	1.98657e-05	0.017277
cg22442430	1	25876626	LDLRAP1	Body		0.339118	0.0359393	0.281093	0.039401	0.0580255	0.000173221	0.017277
cg16585234	1	25944802	MAN1C1	1stExon	S_Shore	0.468712	0.0382437	0.415728	0.0444663	0.0529834	0.000904644	0.023636
cg23214166	1	26606872	SH3BGRL3	Body	Island	0.119262	0.0847801	0.0599146	0.0495099	0.059347	0.00177963	0.0305545
cg19743891	1	26644573	UBXN11;UBXN11;CD52	1stExon;5'UTR;Body		0.295536	0.048022	0.23417	0.0618019	0.061366	0.00465761	0.0478539
cg20385686	1	27024451	ARID1A;ARID1A	Body;Body	S_Shore	0.237542	0.0739534	0.16764	0.0711515	0.0699013	0.00213852	0.0330286
cg21910613	1	27191950			S_Shore	0.145412	0.0915813	0.0766215	0.0549037	0.0687906	0.000389057	0.0191133
cg24943329	1	27319836	TRNP1	TSS1500	N_Shore	0.116346	0.075269	0.0654982	0.0346528	0.0508474	0.000999795	0.0245179
cg01783894	1	27858917			S_Shelf	0.748296	0.0602407	0.814127	0.0605416	-0.0658307	0.00147483	0.0282554
cg00775781	1	27976168				0.497729	0.0390873	0.576738	0.0679096	-0.0790088	0.000173221	0.017277
cg14378564	1	28417750			S_Shelf	0.258053	0.185091	0.14882	0.13035	0.109232	0.00213852	0.0330286
cg26420824	1	28562883	ATPIF1;ATPIF1;ATPIF1	Body;Body;Body	Island	0.173464	0.0770089	0.112911	0.045477	0.0605526	0.000389057	0.0191133
cg03226554	1	28573817			Island	0.132793	0.0682039	0.080989	0.0446422	0.0518043	0.00147483	0.0282554
cg17602823	1	28586543	SESN2	Body	Island	0.130384	0.0688611	0.0666596	0.0485624	0.0637248	0.000247179	0.01788
cg17903590	1	28623081				0.687563	0.034067	0.613522	0.0730432	0.0740412	0.00110368	0.0253235
cg00794227	1	28696966	PHACTR4	5'UTR	S_Shore	0.165959	0.0720313	0.102916	0.054244	0.0630423	0.000247179	0.01788
cg13148469	1	28969864	TAF12;TAF12	TSS1500;TSS1500	Island	0.116479	0.0700783	0.0554193	0.0420085	0.0610593	0.00195183	0.0318013
cg26820929	1	28995935	GMEB1;GMEB1	5'UTR;5'UTR		0.113574	0.0761108	0.0625289	0.0562948	0.0510455	0.000904644	0.023636
cg02396143	1	29063512	YTHDF2;YTHDF2	5'UTR;1stExon	Island	0.127017	0.078372	0.0691612	0.0501859	0.0578556	0.00195183	0.0318013
cg26064535	1	29138043	OPRD1	TSS1500	N_Shore	0.412388	0.0509603	0.361874	0.0637592	0.0505136	0.00177963	0.0305545
cg25362248	1	31192015	MATN1	Body	S_Shore	0.200736	0.0882074	0.119193	0.0606685	0.0815427	4.74958e-05	0.017277
cg00252696	1	31769601	ZCCHC17;SNRNP40;SNRNP40	TSS1500;1stExon;5'UTR	Island	0.341016	0.0400687	0.267852	0.0661678	0.0731641	0.00134045	0.0272642
cg07478791	1	31886160	SERINC2	Body	Island	0.16333	0.102606	0.0956247	0.0638725	0.067705	0.00279587	0.0373574
cg06739680	1	31983580	LOC284551	TSS1500		0.680767	0.0931347	0.757608	0.0638068	-0.0768411	0.00305122	0.0389445
cg00973823	1	32226349	BAI2	5'UTR	Island	0.150931	0.0734629	0.0955423	0.0449298	0.0553892	0.00234068	0.0343958
cg07802625	1	32281665	SPOCD1	TSS200		0.539214	0.0262992	0.487168	0.0452305	0.0520456	0.00162093	0.0294209
cg17786844	1	32404291	PTP4A2;PTP4A2	TSS1500;TSS1500	Island	0.171334	0.0858294	0.0976368	0.0615684	0.0736969	0.00134045	0.0272642
cg13785196	1	32646858	TXLNA	Body	S_Shore	0.675707	0.0196996	0.622229	0.0565503	0.0534775	0.00362368	0.0421266
cg17105151	1	32666292	CCDC28B;CCDC28B	1stExon;5'UTR	Island	0.168893	0.0945427	0.0907422	0.0567276	0.0781507	0.00034808	0.0187309
cg23805785	1	32671112	IQCC;IQCC	TSS200;TSS200	Island	0.112819	0.0808997	0.0532366	0.0528625	0.0595825	0.00505502	0.0499356
cg17504584	1	32671645	IQCC;IQCC	Body;Body	Island	0.114334	0.0694971	0.0634144	0.0468215	0.0509195	0.00110368	0.0253235
cg09755102	1	33283495	S100PBP;YARS;YARS;S100PBP	5'UTR;1stExon;5'UTR;5'UTR	Island	0.149612	0.0122887	0.0987619	0.0411936	0.0508501	0.0001356	0.017277
cg10014674	1	33430585	RNF19B;RNF19B	TSS1500;TSS1500	S_Shore	0.13619	0.0869382	0.0714641	0.054151	0.0647256	5.45076e-05	0.017277
cg07926531	1	33546695	ADC	TSS200	Island	0.0971098	0.0641447	0.0470075	0.0418699	0.0501024	0.000665448	0.0214506
cg00249030	1	33546871	ADC;ADC	1stExon;5'UTR	Island	0.117709	0.0899458	0.0567922	0.0547222	0.0609165	0.00362368	0.0421266
cg11136886	1	33609509			N_Shelf	0.626953	0.0340038	0.677445	0.0488053	-0.0504927	0.0040883	0.0454813
cg14713217	1	33924313				0.807072	0.0434319	0.752531	0.0480783	0.0545411	0.00234068	0.0343958
cg01385862	1	35227029	GJB4	Body	Island	0.745883	0.0397096	0.804059	0.0428004	-0.0581761	0.000277454	0.0180844
cg03331282	1	36056567	TFAP2E	Body		0.785821	0.0510915	0.841811	0.047877	-0.0559898	0.000817604	0.0228485
cg01799338	1	36348937	EIF2C1;EIF2C1	1stExon;5'UTR	Island	0.227451	0.0626328	0.17344	0.0425564	0.0540106	0.00195183	0.0318013
cg03397389	1	36397003	EIF2C3;EIF2C3;EIF2C3;EIF2C3	1stExon;1stExon;5'UTR;5'UTR	Island	0.136919	0.0751611	0.0785981	0.0501725	0.0583205	0.00147483	0.0282554
cg04902049	1	36622448	MAP7D1	Body	S_Shore	0.136778	0.0220068	0.0826689	0.0385177	0.0541088	0.000195312	0.0175023
cg12596564	1	36989817				0.824941	0.027204	0.767567	0.0560216	0.0573731	0.00162093	0.0294209
cg21952052	1	37231474				0.439095	0.0368305	0.382651	0.0558492	0.0564432	0.00213852	0.0330286
cg10981770	1	38272531	C1orf122;YRDC;C1orf122	TSS1500;Body;TSS1500	N_Shore	0.521768	0.053196	0.585743	0.0478338	-0.0639759	0.00053895	0.0203779
cg25616684	1	38478508	UTP11L	1stExon	Island	0.121436	0.0846005	0.0655461	0.0519018	0.0558901	0.00111664	0.0255648
cg25488697	1	38510383	POU3F1;POU3F1	3'UTR;1stExon	Island	0.0599766	0.0237338	0.127536	0.0609601	-0.0675589	0.00059924	0.0208573
cg08947181	1	40150278	HPCAL4	5'UTR	S_Shore	0.786176	0.0420622	0.836863	0.0337797	-0.0506867	0.000977058	0.0245179
cg01511126	1	40506125	CAP1;CAP1	TSS200;TSS200	Island	0.164019	0.101077	0.0921953	0.0619668	0.071824	0.000247179	0.01788
cg06441968	1	40627537	RLF	Body	Island	0.127895	0.0791949	0.0721468	0.0495229	0.0557481	0.00240381	0.0352823
cg18186394	1	40783185	COL9A2	TSS1500	S_Shore	0.296376	0.0521868	0.225227	0.0702079	0.0711489	0.00332671	0.0405377
cg16736826	1	41951512	EDN2	TSS1500		0.464472	0.0353141	0.406177	0.0359795	0.0582947	4.12988e-05	0.017277
cg15644324	1	42384647	HIVEP3;HIVEP3	TSS200;TSS200	S_Shore	0.580139	0.0884971	0.647823	0.0738528	-0.0676843	0.00362368	0.0421266
cg16306706	1	42643274	FOXJ3	3'UTR		0.677356	0.0289124	0.615859	0.0443058	0.0614973	2.68059e-05	0.017277
cg18382599	1	43124310	PPIH	Body	Island	0.214622	0.0857523	0.137184	0.0579033	0.077438	0.000277454	0.0180844
cg04118124	1	43231249	LEPRE1;LEPRE1	Body;Body	N_Shore	0.729156	0.0317962	0.780082	0.034743	-0.0509258	0.000153382	0.017277
cg10965178	1	43766752	TIE1	1stExon	N_Shelf	0.656575	0.0478841	0.716899	0.0460301	-0.0603247	0.000999795	0.0245179
cg18936620	1	43811019	MPL	Body	N_Shelf	0.48983	0.0281784	0.43749	0.0645464	0.0523406	6.24337e-05	0.017277
cg09372755	1	43919584	HYI	5'UTR	Island	0.167228	0.0803046	0.100417	0.0486784	0.0668108	0.000817604	0.0228485
cg10494282	1	44440945	ATP6V0B;ATP6V0B	5'UTR;Body	Island	0.123936	0.081511	0.0694831	0.0509661	0.0544528	0.00332671	0.0405377
cg26035323	1	44871156	RNF220;RNF220	5'UTR;1stExon	Island	0.141752	0.0721845	0.0813447	0.0445605	0.0604069	0.000277454	0.0180844
cg13051977	1	45148001	C1orf228	5'UTR		0.374349	0.0843857	0.488091	0.119237	-0.113741	0.00362368	0.0421266
cg01059432	1	45279684	BTBD19	3'UTR	S_Shore	0.216895	0.0994999	0.132275	0.0696201	0.08462	0.000310984	0.0183966
cg05654404	1	45452166	EIF2B3;EIF2B3;EIF2B3;EIF2B3	1stExon;5'UTR;1stExon;5'UTR	Island	0.205202	0.0874758	0.126538	0.0632198	0.0786644	0.000738054	0.0221588
cg13951491	1	45793032	HPDL	1stExon	Island	0.328959	0.078846	0.249113	0.0732748	0.0798455	0.00465761	0.0478539
cg03939875	1	46016565	AKR1A1;AKR1A1;AKR1A1;AKR1A1	1stExon;1stExon;5'UTR;5'UTR	Island	0.121951	0.0819163	0.0660796	0.0532836	0.0558711	0.00428765	0.0458257
cg19587038	1	46598331	PIK3R3;PIK3R3;PIK3R3	5'UTR;1stExon;5'UTR	Island	0.140125	0.102864	0.0737881	0.0635011	0.0663372	0.000434276	0.0194724
cg16163324	1	46712932	RAD54L;RAD54L	TSS1500;TSS1500		0.243855	0.0838717	0.16204	0.0683332	0.0818154	0.00053895	0.0203779
cg04167064	1	46932305			Island	0.155769	0.084751	0.0886546	0.0563564	0.0671139	0.000484102	0.0199331
cg17001101	1	48462306			Island	0.112254	0.0898436	0.0589973	0.0520298	0.0532572	0.00428765	0.0458257
cg00570896	1	51443449			Island	0.12393	0.0805116	0.0677787	0.0461403	0.0561514	0.00147483	0.0282554
cg22597783	1	51984800	EPS15	Body	Island	0.113534	0.0782137	0.0614087	0.0408102	0.0521257	0.000434276	0.0194724
cg17140222	1	52385047	RAB3B	3'UTR		0.835853	0.0306562	0.784313	0.0337488	0.0515399	0.000219889	0.017624
cg24141115	1	52831603	CC2D1B	5'UTR	Island	0.139084	0.0999227	0.070744	0.055943	0.0683396	0.00177963	0.0305545
cg18087326	1	53067637	GPX7	TSS1500	N_Shore	0.713926	0.0361636	0.659064	0.0365041	0.0548622	0.000153382	0.017277
cg20950465	1	53068181	GPX7	1stExon	Island	0.122839	0.0749103	0.0636434	0.0514331	0.0591955	0.000999795	0.0245179
cg14039246	1	53365446	ECHDC2	Body		0.372585	0.0589687	0.449783	0.0715572	-0.0771977	0.00147483	0.0282554
cg24834436	1	54941132			S_Shore	0.310412	0.0456234	0.22769	0.0506817	0.0827215	4.74958e-05	0.017277
cg08872579	1	55265830	TTC22;TTC22	Body;Body	N_Shore	0.674851	0.0387777	0.72928	0.0591904	-0.0544292	0.00234068	0.0343958
cg24425829	1	59250882	JUN	TSS1500	Island	0.117083	0.0702285	0.0603113	0.040753	0.0567714	0.00147483	0.0282554
cg15684811	1	59250924	JUN	TSS1500	Island	0.125109	0.0712358	0.0712701	0.0456012	0.0538392	0.000247179	0.01788
cg06995880	1	61516444			Island	0.113248	0.0938604	0.0554483	0.0543658	0.0577996	0.00505502	0.0499356
cg10950050	1	62902319	USP1;USP1;USP1	5'UTR;TSS200;5'UTR	Island	0.224205	0.0912419	0.139124	0.0717507	0.0850814	0.00121699	0.0262602
cg20683799	1	63989117	ITGB3BP;EFCAB7;EFCAB7	TSS1500;1stExon;5'UTR		0.121726	0.0777271	0.0661904	0.0508669	0.0555356	0.000277454	0.0180844
cg18803079	1	64014643	EFCAB7;DLEU2L	Body;TSS200		0.522176	0.0408788	0.617405	0.0876392	-0.0952298	0.00199753	0.0325014
cg00152515	1	64239440	ROR1;ROR1	TSS1500;TSS1500	N_Shore	0.100174	0.0871626	0.0468078	0.0506771	0.053366	0.00213852	0.0330286
cg12444684	1	65431340	JAK1	5'UTR	N_Shore	0.161983	0.0786738	0.092292	0.0567357	0.0696906	0.000738054	0.0221588
cg05968270	1	65533502			N_Shore	0.227102	0.0911912	0.133356	0.0730103	0.0937462	0.000817604	0.0228485
cg24049468	1	65615281	AK3L1;AK3L1;AK3L1	Body;Body;Body	S_Shore	0.281315	0.0204754	0.34011	0.073008	-0.0587951	0.000817604	0.0228485
cg27519411	1	67390349	MIER1;MIER1;WDR78;MIER1;MIER1;WDR78;MIER1;MIER1;MIER1;MIER1	TSS1500;TSS1500;1stExon;TSS1500;TSS1500;1stExon;TSS1500;TSS1500;TSS1500;TSS1500	N_Shore	0.146722	0.069633	0.0868544	0.05111	0.0598679	0.00213852	0.0330286
cg01802975	1	67519155	SLC35D1	Body	N_Shore	0.131727	0.0754448	0.0666064	0.0495526	0.0651206	0.00362368	0.0421266
cg03705947	1	68152081	GADD45A	Body	Island	0.159347	0.0108657	0.101065	0.0517895	0.058282	0.00177963	0.0305545
cg20783262	1	68152310	GADD45A	Body	S_Shore	0.214987	0.0866343	0.144894	0.0619797	0.0700933	0.00465761	0.0478539
cg11650925	1	68490241				0.723146	0.0304103	0.670544	0.0478287	0.052602	0.000389057	0.0191133
cg00448707	1	68512928	DIRAS3	Body	Island	0.687851	0.0446262	0.747401	0.0529369	-0.0595503	0.00213852	0.0330286
cg27545611	1	68517177	DIRAS3	TSS1500	N_Shore	0.500505	0.0504176	0.556234	0.0509991	-0.0557292	0.00332671	0.0405377
cg00973653	1	70033627			Island	0.178568	0.0670143	0.116476	0.0587314	0.0620913	0.00213852	0.0330286
cg27393126	1	75139364	C1orf173;C1orf173	1stExon;5'UTR		0.127793	0.0515763	0.071377	0.0524774	0.0564155	0.000247179	0.01788
cg09580755	1	76761200	ST6GALNAC3;ST6GALNAC3	Body;Body		0.786748	0.032277	0.723965	0.0814091	0.0627837	0.000817604	0.0228485
cg26008469	1	77685062	PIGK	1stExon	Island	0.132663	0.0926934	0.0637246	0.0500597	0.0689379	0.000153382	0.017277
cg27175634	1	77748728	AK5;AK5;AK5	Body;5'UTR;1stExon	S_Shore	0.135216	0.0581352	0.0841825	0.0366419	0.0510333	0.00213852	0.0330286
cg09667394	1	78011748	AK5;AK5	Body;Body		0.280147	0.0493243	0.340042	0.044546	-0.0598951	0.000484102	0.0199331
cg25974355	1	82265652	LPHN2	TSS1500	N_Shore	0.39307	0.0500731	0.330986	0.0571299	0.0620848	0.00428765	0.0458257
cg03204322	1	84767878	SAMD13;SAMD13;SAMD13	TSS1500;5'UTR;Body	S_Shelf	0.184303	0.0374596	0.246974	0.0652393	-0.0626704	0.0039435	0.0439275
cg10827434	1	84944976	RPF1	1stExon	Island	0.248297	0.0475017	0.161116	0.0685197	0.0871813	0.000999795	0.0245179
cg04132851	1	85155548	SSX2IP;SSX2IP;SSX2IP;SSX2IP;SSX2IP	5'UTR;5'UTR;5'UTR;5'UTR;5'UTR	N_Shore	0.132904	0.0122833	0.0806566	0.0444142	0.0522477	0.00110368	0.0253235
cg26342398	1	85156326	SSX2IP;SSX2IP;SSX2IP;SSX2IP;SSX2IP	TSS200;TSS200;TSS200;TSS200;TSS200	Island	0.0964092	0.0586393	0.0457357	0.041874	0.0506735	0.00053895	0.0203779
cg01413809	1	85462483	MCOLN2	1stExon	N_Shore	0.248943	0.0448606	0.194228	0.0417277	0.0547151	0.00162093	0.0294209
cg18635645	1	85667791	SYDE2	TSS1500	S_Shore	0.125627	0.0156613	0.0703281	0.0414661	0.0552985	0.000219889	0.017624
cg06033321	1	86011409	DDAH1	5'UTR		0.842448	0.0547354	0.788221	0.0450153	0.0542266	0.00362368	0.0421266
cg10690677	1	87019175	CLCA4;CLCA4	Body;Body	Island	0.767421	0.0395035	0.839723	0.0634871	-0.0723011	0.00234068	0.0343958
cg17947461	1	87797169	LMO4	5'UTR	N_Shore	0.288349	0.0684444	0.206442	0.0687079	0.0819063	0.000219889	0.017624
cg24536114	1	89448405	RBMXL1;CCBL2;CCBL2;RBMXL1	Body;Body;5'UTR;Body		0.733199	0.0283703	0.787276	0.0385832	-0.0540769	0.000119678	0.017277
cg22081084	1	89990230	LRRC8B	TSS200	Island	0.158147	0.0158558	0.0975219	0.0484335	0.0606251	0.000484102	0.0199331
cg10621610	1	91175627			N_Shore	0.681118	0.0608151	0.738186	0.0925714	-0.057068	0.00147483	0.0282554
cg10096873	1	92546470	BTBD8	Body	Island	0.16641	0.0684536	0.0998842	0.0466048	0.0665256	0.00195183	0.0318013
cg05796321	1	92950348	GFI1;GFI1;GFI1	5'UTR;5'UTR;TSS1500	Island	0.200255	0.0909095	0.122682	0.0616333	0.0775736	0.00162093	0.0294209
cg04838747	1	92950450	GFI1;GFI1;GFI1	5'UTR;5'UTR;TSS1500	Island	0.109115	0.0795123	0.0520734	0.0474534	0.0570419	0.00147483	0.0282554
cg08893087	1	93416982	FAM69A	Body		0.649412	0.0396754	0.596021	0.0562268	0.0533909	0.00505502	0.0499356
cg10387458	1	93645817	TMED5;TMED5;TMED5;CCDC18;TMED5;TMED5	1stExon;Body;1stExon;TSS200;5'UTR;5'UTR	Island	0.119619	0.0664291	0.0631093	0.0477981	0.0565099	0.00195183	0.0318013
cg00654709	1	93646505	TMED5;TMED5;TMED5;CCDC18	TSS1500;TSS1500;TSS1500;Body	S_Shore	0.12163	0.081233	0.0652664	0.0443833	0.0563631	0.00428765	0.0458257
cg13567386	1	93913447	FNBP1L;FNBP1L;FNBP1L	TSS1500;TSS1500;TSS1500	N_Shore	0.106243	0.0820844	0.055462	0.0499152	0.0507807	0.0039435	0.0439275
cg02898122	1	95699846	RWDD3;RWDD3	1stExon;1stExon	Island	0.105482	0.0763631	0.0520518	0.0443451	0.0534307	0.000247179	0.01788
cg06124224	1	99470709	LPPR5;LPPR5	TSS1500;TSS1500	Island	0.154844	0.0906787	0.0910539	0.0552712	0.0637903	0.00362368	0.0421266
cg14022530	1	100598534	SASS6;CCDC76	TSS200;TSS200	Island	0.105608	0.0653847	0.0525396	0.0414566	0.053068	0.000277454	0.0180844
cg06161752	1	100715424	DBT	TSS200		0.135749	0.0869147	0.075745	0.0568568	0.0600038	0.00465761	0.0478539
cg04226401	1	100818170	CDC14A;CDC14A;CDC14A;CDC14A;CDC14A;CDC14A	5'UTR;5'UTR;5'UTR;1stExon;1stExon;1stExon	Island	0.185842	0.105996	0.111034	0.0658324	0.0748085	0.00134045	0.0272642
cg07813265	1	100820528	CDC14A;CDC14A;CDC14A	Body;Body;Body	S_Shore	0.789051	0.0258143	0.729904	0.0613321	0.0591471	9.27504e-05	0.017277
cg16646597	1	100982594	CDC14A	Body		0.626683	0.0409139	0.698618	0.060902	-0.0719345	0.00059924	0.0208573
cg22602002	1	101005376	GPR88	Body	Island	0.144224	0.083082	0.0872595	0.0548011	0.0569645	0.00332671	0.0405377
cg19038540	1	101701364	S1PR1	TSS1500	N_Shore	0.225728	0.0306608	0.155704	0.0362504	0.0700245	4.51175e-06	0.017277
cg04701420	1	101701527	S1PR1	TSS1500	N_Shore	0.187446	0.0571977	0.119874	0.0429029	0.0675719	0.000247179	0.01788
cg15699552	1	106623593			Island	0.269916	0.0481919	0.199307	0.05595	0.0706084	0.000247179	0.01788
cg07188009	1	106626446			S_Shelf	0.558433	0.0321923	0.504996	0.0468896	0.0534361	0.000195312	0.0175023
cg14036828	1	109816201	CELSR2	Body		0.840341	0.0688547	0.894765	0.0464923	-0.0544244	0.000738054	0.0221588
cg20569855	1	109824440	PSRC1;PSRC1;PSRC1;PSRC1	Body;Body;Body;Body	Island	0.748161	0.043321	0.803461	0.0380046	-0.0553003	0.000277454	0.0180844
cg20591472	1	110008990	SYPL2	TSS200	Island	0.21411	0.0371278	0.266251	0.0462412	-0.0521404	0.00110368	0.0253235
cg10057252	1	110036897	CYB561D1;CYB561D1;CYB561D1;CYB561D1;CYB561D1	1stExon;Body;1stExon;1stExon;1stExon	Island	0.184238	0.0733961	0.125343	0.0508491	0.0588958	0.000219889	0.017624
cg26600917	1	110162534	AMPD2;AMPD2;AMPD2	1stExon;TSS1500;5'UTR	Island	0.142669	0.0798019	0.0812602	0.044475	0.0614089	7.13708e-05	0.017277
cg26541027	1	110163313	AMPD2;AMPD2;AMPD2	Body;1stExon;5'UTR	S_Shore	0.153719	0.0734863	0.0925898	0.0518149	0.0611292	0.000434276	0.0194724
cg08859447	1	110197289	GSTM4;GSTM4;GSTM4	TSS1500;TSS1500;TSS1500	N_Shore	0.753898	0.0545524	0.809299	0.0431663	-0.0554008	0.00279587	0.0373574
cg15069758	1	110198731	GSTM4;GSTM4;GSTM4;GSTM4;GSTM4	Body;1stExon;5'UTR;5'UTR;1stExon	Island	0.129696	0.0951083	0.0682564	0.0580355	0.0614395	0.00195183	0.0318013
cg20815701	1	110454063	CSF1;CSF1;CSF1;CSF1	Body;Body;Body;Body	S_Shore	0.219499	0.0825742	0.143835	0.0556509	0.0756637	0.00034808	0.0187309
cg21528620	1	110753221	KCNC4;KCNC4;KCNC4	TSS1500;TSS1500;TSS1500	Island	0.172523	0.0591113	0.0967389	0.0608362	0.0757837	0.000389057	0.0191133
cg00924484	1	110753232	KCNC4;KCNC4;KCNC4	TSS1500;TSS1500;TSS1500	Island	0.0942853	0.077587	0.043242	0.0433558	0.0510433	0.000999795	0.0245179
cg10516886	1	111415232	CD53;CD53	TSS1500;5'UTR		0.507236	0.0354328	0.456535	0.0558483	0.0507003	0.00465761	0.0478539
cg09558502	1	111970531	OVGP1	TSS200		0.422389	0.0315951	0.370367	0.0302838	0.0520222	1.11169e-05	0.017277
cg07151560	1	111991897	WDR77;ATP5F1;ATP5F1	TSS200;5'UTR;1stExon	Island	0.118065	0.0799355	0.0530969	0.048078	0.0649679	0.00121699	0.0262602
cg16108580	1	112135849				0.659729	0.0606402	0.576652	0.0806497	0.083077	0.00465761	0.0478539
cg21304211	1	112281877	C1orf183;C1orf183;C1orf183	Body;1stExon;5'UTR	Island	0.25256	0.0769603	0.177457	0.0660069	0.0751034	0.00234068	0.0343958
cg17838705	1	112298602	DDX20;C1orf183	1stExon;TSS200	Island	0.147329	0.0743088	0.0765567	0.0564214	0.0707719	0.00059924	0.0208573
cg21998473	1	113051139	WNT2B;WNT2B	Body;TSS1500	Island	0.193122	0.0911683	0.116903	0.0625195	0.0762191	0.000119678	0.017277
cg27181253	1	113051846	WNT2B;WNT2B;WNT2B	Body;1stExon;5'UTR	Island	0.28689	0.0547452	0.393452	0.108128	-0.106562	0.00484242	0.0496516
cg17861791	1	113162073	ST7L;ST7L;CAPZA1;ST7L;ST7L	TSS200;TSS200;TSS200;TSS200;TSS200	Island	0.186106	0.0727545	0.113221	0.059595	0.0728851	0.00162093	0.0294209
cg19645639	1	113500384	SLC16A1	TSS1500	S_Shore	0.692726	0.0408407	0.618968	0.0846695	0.0737582	0.00255943	0.0358302
cg16515600	1	114324073	RSBN1	Body		0.157756	0.0260835	0.218476	0.0706675	-0.0607207	0.00279587	0.0373574
cg13501090	1	115212659	DENND2C;DENND2C	1stExon;5'UTR	Island	0.246255	0.0823897	0.154982	0.0710849	0.0912728	0.00147483	0.0282554
cg25773695	1	116191657	VANGL1	5'UTR		0.537242	0.0497997	0.472673	0.0638276	0.0645692	0.00162093	0.0294209
cg15469709	1	116653300	C1orf161	TSS1500		0.49292	0.0593419	0.561357	0.0607117	-0.0684366	0.00505502	0.0499356
cg17182302	1	116961525	C1orf203;C1orf203;C1orf203;C1orf203;C1orf203	TSS1500;TSS1500;TSS1500;TSS1500;TSS1500	Island	0.117968	0.0821394	0.0569699	0.0498159	0.0609985	0.000738054	0.0221588
cg07560662	1	117113232	CD58;CD58;CD58	Body;Body;Body	Island	0.221802	0.107783	0.133895	0.0682982	0.0879076	0.00305122	0.0389445
cg17483482	1	117152162	IGSF3;IGSF3	Body;Body		0.715356	0.103086	0.786028	0.069044	-0.0706711	0.00465761	0.0478539
cg21419585	1	118166117	FAM46C	Body		0.624634	0.0376436	0.679216	0.0548519	-0.0545819	0.00305122	0.0389445
cg05940231	1	119532189	TBX15	TSS200	Island	0.23045	0.0749882	0.155869	0.0607113	0.0745807	0.00134045	0.0272642
cg18788524	1	145096602	SEC22B	1stExon	Island	0.0927808	0.0572289	0.0424346	0.0383152	0.0503462	0.00147483	0.0282554
cg14599576	1	145413157	HFE2;HFE2;HFE2;HFE2	TSS200;TSS200;TSS200;TSS200	N_Shelf	0.74545	0.0492381	0.677825	0.0652776	0.0676258	0.00279587	0.0373574
cg17175624	1	145438920	TXNIP	1stExon		0.164486	0.101281	0.0926333	0.053568	0.0718532	0.00177963	0.0305545
cg21396211	1	145476965	LIX1L	TSS200	N_Shore	0.149437	0.0274284	0.0923824	0.0564852	0.0570546	0.00279587	0.0373574
cg02245418	1	145609675	POLR3C;RNF115	5'UTR;TSS1500	N_Shore	0.861851	0.066414	0.912321	0.065544	-0.0504708	0.00505502	0.0499356
cg13674711	1	145688481	RNF115	3'UTR		0.767726	0.0348021	0.818631	0.0379342	-0.0509044	0.00053895	0.0203779
cg06548512	1	146522492			Island	0.665113	0.0394019	0.718092	0.0534895	-0.0529791	0.00428765	0.0458257
cg01701555	1	146544097			Island	0.389183	0.0916443	0.509014	0.109204	-0.119831	0.00121699	0.0262602
cg06871074	1	146551565			Island	0.199788	0.0630908	0.141743	0.0422219	0.0580449	8.14375e-05	0.017277
cg21908235	1	146551744			Island	0.196329	0.0894598	0.128916	0.0589288	0.0674132	0.00110368	0.0253235
cg06901711	1	146649635	PDIA3P	Body	Island	0.475145	0.0739647	0.551408	0.0808134	-0.0762625	0.00177963	0.0305545
cg01563601	1	147768263				0.74393	0.0452119	0.807852	0.0557882	-0.0639221	0.000434276	0.0194724
cg08108965	1	147808973			S_Shore	0.308941	0.0347953	0.223428	0.0668821	0.0855121	0.000434276	0.0194724
cg17855428	1	149764790	HIST2H2BF	Body	Island	0.128139	0.070307	0.0732755	0.0436562	0.0548635	0.000665448	0.0214506
cg20164915	1	149871167	BOLA1;BOLA1	1stExon;5'UTR	Island	0.18137	0.0767916	0.119224	0.0569445	0.0621454	0.000904644	0.023636
cg23369564	1	150123734	PLEKHO1	Body	S_Shore	0.143524	0.0970234	0.078487	0.0519158	0.0650367	0.00305122	0.0389445
cg20811730	1	150293902	PRPF3	TSS200	Island	0.173617	0.0385751	0.114432	0.0635102	0.0591853	0.00279587	0.0373574
cg11395536	1	150521958	ADAMTSL4;ADAMTSL4;ADAMTSL4;ADAMTSL4	1stExon;5'UTR;1stExon;5'UTR	Island	0.116177	0.0730903	0.059085	0.0462692	0.0570915	3.58371e-05	0.017277
cg18397157	1	150551593	MCL1;MCL1	1stExon;1stExon	Island	0.115862	0.0792883	0.0615215	0.0450224	0.0543401	0.000389057	0.0191133
cg00253735	1	150779776	CTSK	5'UTR		0.257137	0.0585752	0.356609	0.0842204	-0.0994716	0.000153382	0.017277
cg26797661	1	151138516	LYSMD1;SCNM1;LYSMD1;SCNM1	TSS200;5'UTR;TSS200;1stExon		0.168102	0.0887354	0.0955489	0.0575251	0.0725528	0.000738054	0.0221588
cg24720336	1	151170427	PIP5K1A;PIP5K1A;PIP5K1A;PIP5K1A	TSS1500;TSS1500;TSS1500;TSS1500	N_Shore	0.440018	0.0696245	0.346345	0.0929675	0.0936728	0.00505502	0.0499356
cg06936779	1	151171405	PIP5K1A;PIP5K1A;PIP5K1A;PIP5K1A;PIP5K1A;PIP5K1A;PIP5K1A;PIP5K1A	5'UTR;1stExon;5'UTR;1stExon;5'UTR;1stExon;1stExon;5'UTR	Island	0.35451	0.0286709	0.263579	0.0823309	0.0909308	0.000665448	0.0214506
cg01334186	1	151372572	PSMB4	Body	Island	0.178334	0.0125829	0.111136	0.0572931	0.0671976	0.000904644	0.023636
cg13402217	1	151584375	SNX27	TSS1500	Island	0.203539	0.0897849	0.130486	0.0622796	0.0730532	0.00465761	0.0478539
cg09791504	1	151701849	C1orf230	3'UTR		0.560574	0.0476393	0.500319	0.0428327	0.0602548	0.00121699	0.0262602
cg24540521	1	151882287	THEM4	TSS200	Island	0.113942	0.0895411	0.0563798	0.048374	0.0575618	0.00487209	0.0499356
cg11137145	1	152730027	KPRP	TSS1500	N_Shelf	0.634301	0.0342464	0.571156	0.0599797	0.0631451	0.00034808	0.0187309
cg12067024	1	153387689	S100A7A	TSS1500		0.572792	0.0262488	0.627353	0.0567837	-0.054561	0.000904644	0.023636
cg00421624	1	153746588	SLC27A3	TSS1500	N_Shore	0.302858	0.0471838	0.378351	0.0744919	-0.0754928	0.00134045	0.0272642
cg22153745	1	153894579	GATAD2B	5'UTR	N_Shore	0.161122	0.0374297	0.103794	0.0520752	0.0573277	0.000219889	0.017624
cg25064552	1	153938859	SLC39A1	5'UTR	N_Shore	0.828742	0.0347573	0.76535	0.0591445	0.0633918	0.000484102	0.0199331
cg20598768	1	154193039	C1orf43;C1orf43;UBAP2L;UBAP2L;C1orf43;C1orf43;C1orf43;C1orf43	1stExon;1stExon;TSS1500;5'UTR;5'UTR;1stExon;5'UTR;5'UTR	Island	0.20565	0.102601	0.125819	0.064974	0.079831	0.00255943	0.0358302
cg09800118	1	154244834	HAX1;HAX1	TSS1500;TSS1500	Island	0.122324	0.0701638	0.0634219	0.0432786	0.0589017	0.000817604	0.0228485
cg09106948	1	154531641	UBE2Q1	TSS1500	S_Shore	0.138193	0.0831196	0.0751898	0.0529309	0.0630027	0.000195312	0.0175023
cg23597057	1	154733198	KCNN3;KCNN3	Body;Body	Island	0.127607	0.0781401	0.0707804	0.0470422	0.0568265	0.00213852	0.0330286
cg12078486	1	155108334	RAG1AP1;RAG1AP1;RAG1AP1;RAG1AP1;RAG1AP1;RAG1AP1	1stExon;1stExon;1stExon;5'UTR;5'UTR;5'UTR	Island	0.122451	0.0864791	0.0660332	0.0549944	0.0564183	0.00255943	0.0358302
cg12771053	1	155145617	TRIM46;KRTCAP2	TSS1500;Body	Island	0.160058	0.0983599	0.091963	0.0600638	0.0680949	0.00362368	0.0421266
cg13199615	1	155146785	KRTCAP2;TRIM46	TSS1500;Body	N_Shore	0.25905	0.0511023	0.207059	0.0452022	0.0519913	0.00034808	0.0187309
cg24054272	1	155243076	CLK2;CLK2	5'UTR;1stExon	Island	0.285268	0.0622785	0.205813	0.0636223	0.0794544	0.00147483	0.0282554
cg09133422	1	155292660	RUSC1;C1orf104;RUSC1;RUSC1	Body;5'UTR;Body;TSS1500	Island	0.197587	0.075604	0.124932	0.0563605	0.0726554	0.000195312	0.0175023
cg07556773	1	155294010	RUSC1;RUSC1;RUSC1;RUSC1;C1orf104;RUSC1	Body;1stExon;TSS1500;Body;TSS200;5'UTR	Island	0.135105	0.0908571	0.0703538	0.052051	0.0647514	0.00255943	0.0358302
cg24103979	1	155829285	SYT11	TSS200	Island	0.110081	0.0716235	0.0598021	0.0432977	0.0502789	0.000484102	0.0199331
cg22505746	1	156052948	MEX3A	TSS1500	S_Shore	0.119781	0.0889667	0.0640099	0.0507284	0.0557713	0.000817604	0.0228485
cg26016210	1	156426331			N_Shore	0.205874	0.0801866	0.132007	0.0596696	0.0738678	0.000817604	0.0228485
cg14087168	1	156450669	MEF2D	Body		0.234397	0.0790522	0.160935	0.0623538	0.0734621	0.00428765	0.0458257
cg12484590	1	156475177			Island	0.17613	0.0296193	0.113742	0.0537185	0.0623879	0.00110368	0.0253235
cg10390174	1	156675491	CRABP2	TSS200	Island	0.116303	0.075672	0.0656907	0.0473607	0.0506124	0.00110368	0.0253235
cg12546793	1	158302740	CD1B	TSS1500		0.699154	0.0365781	0.639986	0.057235	0.059168	0.00213852	0.0330286
cg03701795	1	158323482	CD1E;CD1E;CD1E;CD1E;CD1E;CD1E	TSS200;TSS200;TSS200;TSS200;TSS200;TSS200		0.361768	0.0317371	0.303006	0.0442625	0.0587615	0.000195312	0.0175023
cg16015499	1	159888603	TAGLN2	Body		0.738268	0.0192243	0.818872	0.0673438	-0.0806041	0.000247179	0.01788
cg17450446	1	160002111	PIGM	TSS1500	S_Shore	0.141866	0.0662326	0.0890695	0.0414728	0.0527969	0.00195183	0.0318013
cg20420867	1	160175396	PEA15	5'UTR	Island	0.222881	0.0662907	0.150647	0.0578836	0.0722344	0.000434276	0.0194724
cg04305725	1	160339684	NHLH1	5'UTR	N_Shore	0.71821	0.0534753	0.791944	0.063004	-0.0737337	0.000665448	0.0214506
cg21829239	1	160608184	SLAMF1	Body		0.222871	0.0527611	0.167861	0.0461879	0.0550104	0.00332671	0.0405377
cg17150246	1	161068070	KLHDC9;KLHDC9;KLHDC9	TSS200;TSS200;TSS200	Island	0.151036	0.0175162	0.0954141	0.0447089	0.0556217	0.00059924	0.0208573
cg23981150	1	161111090			Island	0.363003	0.055123	0.285879	0.0763099	0.0771245	0.00505502	0.0499356
cg16673712	1	161122960	UFC1	TSS1500		0.689024	0.0283836	0.744201	0.0439228	-0.0551766	9.27504e-05	0.017277
cg06723492	1	161135296	PPOX;USP21;PPOX;USP21	TSS1500;3'UTR;TSS1500;3'UTR	N_Shore	0.232088	0.056529	0.160068	0.0678126	0.0720196	0.00162093	0.0294209
cg05043311	1	161179735	NDUFS2;NDUFS2	Body;Body		0.356423	0.0412238	0.412683	0.0426274	-0.0562603	0.000665448	0.0214506
cg01550473	1	161493932	HSPA6	TSS200	N_Shore	0.187559	0.0516328	0.13537	0.0461103	0.052189	0.00505502	0.0499356
cg05033369	1	161676469	FCRLA	TSS1500		0.646193	0.0455635	0.592123	0.051075	0.0540699	0.00362368	0.0421266
cg16121685	1	162467625	UHMK1	TSS200	Island	0.116468	0.0703074	0.0611546	0.0431895	0.055313	0.000277454	0.0180844
cg06623486	1	162531613	UAP1	5'UTR	Island	0.147328	0.0731765	0.0872567	0.0557004	0.060071	0.00177963	0.0305545
cg04031354	1	164428765				0.825932	0.0780498	0.886907	0.0469532	-0.060975	0.00428765	0.0458257
cg15074930	1	164528467	PBX1	TSS1500		0.152983	0.0748907	0.0943172	0.0505322	0.0586657	0.00121699	0.0262602
cg18137657	1	164529119	PBX1	1stExon		0.123334	0.0747354	0.0705127	0.0463168	0.0528212	0.00305122	0.0389445
cg19317413	1	165204985	LMX1A	Body	Island	0.126798	0.0824781	0.0754216	0.0480077	0.0513761	0.00465761	0.0478539
cg24596729	1	165345813				0.172379	0.0873863	0.107173	0.062504	0.0652065	0.00234068	0.0343958
cg00955307	1	166889789	ILDR2	Body	Island	0.425829	0.0384497	0.4803	0.0553865	-0.0544714	0.00279587	0.0373574
cg08882650	1	167691462	MPZL1;MPZL1;MPZL1	1stExon;1stExon;1stExon	Island	0.355341	0.0231135	0.289196	0.068862	0.0661448	0.00428765	0.0458257
cg13579901	1	167905492	DCAF6;BRP44;BRP44;BRP44;DCAF6	TSS1500;5'UTR;TSS200;TSS1500;TSS1500	Island	0.203726	0.10127	0.122975	0.0670756	0.0807518	0.00053895	0.0203779
cg18018245	1	167906535	BRP44;DCAF6;BRP44;BRP44;DCAF6	TSS1500;Body;TSS1500;TSS1500;Body	Island	0.121202	0.0797573	0.0631684	0.0528949	0.0580338	0.000153382	0.017277
cg25738037	1	168025549	DCAF6;DCAF6	Body;Body	Island	0.776249	0.0427136	0.83848	0.0472924	-0.0622309	0.00059924	0.0208573
cg11400325	1	168215313	ANKRD36BL1	Body		0.54092	0.0717567	0.63796	0.0767557	-0.0970393	0.000817604	0.0228485
cg07948875	1	169187004	NME7;NME7	Body;Body		0.276268	0.0668587	0.374365	0.0812882	-0.0980975	0.000665448	0.0214506
cg09363564	1	169337483	NME7;BLZF1;BLZF1;NME7	TSS1500;1stExon;5'UTR;TSS1500		0.197111	0.0724608	0.141352	0.0451333	0.0557585	0.00147483	0.0282554
cg00959118	1	169455055	SLC19A2;SLC19A2	5'UTR;1stExon	Island	0.204616	0.0965967	0.116671	0.0660427	0.0879443	0.000195312	0.0175023
cg16054275	1	169556022	F5	TSS1500		0.5224	0.0413654	0.466468	0.036318	0.0559312	0.000195312	0.0175023
cg06852250	1	171750693	METTL13;METTL13;METTL13	TSS200;TSS200;TSS200	Island	0.109078	0.0733987	0.0560926	0.0454792	0.0529854	0.000434276	0.0194724
cg13495574	1	173793781	CENPL;CENPL;DARS2;CENPL	TSS1500;TSS200;TSS200;TSS200	Island	0.128076	0.0832032	0.0643033	0.0483563	0.0637725	0.000999795	0.0245179
cg16905926	1	173837512	SNORD74;SNORD75;ZBTB37;ZBTB37;GAS5;ZBTB37;ZBTB37	TSS1500;TSS1500;1stExon;5'UTR;TSS1500;5'UTR;1stExon	Island	0.138038	0.0877223	0.0789948	0.0506264	0.0590428	0.00147483	0.0282554
cg00549123	1	174025906				0.776316	0.0701182	0.834519	0.0512195	-0.058203	0.00134045	0.0272642
cg07700962	1	174968950	CACYBP;CACYBP;CACYBP	5'UTR;5'UTR;1stExon	Island	0.133559	0.0813952	0.0671748	0.0479932	0.066384	0.000105451	0.017277
cg09897639	1	178063342	RASAL2;LOC100302401;RASAL2	5'UTR;TSS1500;1stExon	Island	0.162194	0.0834968	0.0997492	0.0550258	0.0624444	0.00465761	0.0478539
cg24362829	1	178455607			N_Shore	0.690114	0.039106	0.637273	0.0472772	0.0528412	0.00162093	0.0294209
cg13184734	1	178512007	C1orf220;C1orf220;C1orf220	Body;5'UTR;1stExon	Island	0.12117	0.0853201	0.0639505	0.0522359	0.0572192	0.000904644	0.023636
cg20746459	1	179520181	C1orf125;C1orf125;NPHS2	Body;Body;3'UTR		0.872012	0.0430002	0.815606	0.0538254	0.0564058	0.0039435	0.0439275
cg09150905	1	179851194	TOR1AIP1	TSS1500	N_Shore	0.220515	0.0841528	0.141874	0.0585332	0.0786411	0.000484102	0.0199331
cg07817097	1	179851575	TOR1AIP1;TOR1AIP1	5'UTR;1stExon	Island	0.172928	0.0881898	0.0972604	0.0620744	0.0756673	0.00255943	0.0358302
cg05770740	1	180157401	QSOX1;QSOX1	Body;Body		0.725905	0.0490525	0.781978	0.0437026	-0.0560732	0.000434276	0.0194724
cg15202378	1	180199443	LHX4;LHX4	1stExon;5'UTR	Island	0.148085	0.0846477	0.0863156	0.046711	0.0617692	0.000247179	0.01788
cg24052698	1	182584193			Island	0.148331	0.0691515	0.0845747	0.0507305	0.0637568	0.000738054	0.0221588
cg16998327	1	184020984	TSEN15;TSEN15;TSEN15	1stExon;Body;1stExon	Island	0.121181	0.040946	0.0604062	0.0432961	0.0607746	0.00034808	0.0187309
cg15687000	1	185812292	HMCN1	Body		0.827915	0.0392294	0.774108	0.0469411	0.053807	0.00034808	0.0187309
cg24356321	1	186344702	TPR;C1orf27;MIR548F1;C1orf27;C1orf27	TSS1500;TSS200;Body;TSS200;TSS200	Island	0.196165	0.0800528	0.117157	0.0601742	0.0790079	0.00059924	0.0208573
cg03992926	1	186344761	TPR;C1orf27;MIR548F1;C1orf27;C1orf27	TSS1500;TSS200;Body;TSS200;TSS200	Island	0.10878	0.0729448	0.0552592	0.0449146	0.053521	0.00177963	0.0305545
cg14790772	1	193090742	CDC73	TSS1500	Island	0.191697	0.0838252	0.116424	0.0656168	0.0752732	0.00177963	0.0305545
cg17723299	1	197744929	DENND1B;DENND1B	TSS1500;TSS1500	S_Shore	0.140648	0.0787094	0.0833234	0.0458752	0.0573244	0.00362368	0.0421266
cg10243567	1	200332938				0.199714	0.0472326	0.26713	0.0482557	-0.0674158	0.000665448	0.0214506
cg24412469	1	200590040	KIF14	TSS200	Island	0.165706	0.0757144	0.101173	0.0566808	0.0645327	0.00053895	0.0203779
cg27386431	1	200990482	KIF21B	Body	N_Shore	0.606629	0.0593721	0.530025	0.0621882	0.0766049	0.00177963	0.0305545
cg17589325	1	201924583	TIMM17A	TSS200	Island	0.128103	0.0765307	0.0685961	0.0450904	0.0595069	0.000817604	0.0228485
cg09887955	1	202129854	PTPN7;PTPN7	TSS1500;TSS200		0.181529	0.0457556	0.124333	0.0450014	0.0571963	0.00053895	0.0203779
cg04351903	1	202162209	LGR6	TSS1500	N_Shore	0.21205	0.105616	0.132458	0.067804	0.0795919	0.00314889	0.0400945
cg13976253	1	202317780	PPP1R12B;PPP1R12B;PPP1R12B;PPP1R12B	TSS200;TSS200;TSS200;TSS200	Island	0.187773	0.0734628	0.125551	0.055452	0.0622222	0.00305122	0.0389445
cg11713664	1	202995853			Island	0.168371	0.0722301	0.102442	0.0534382	0.0659287	0.00162093	0.0294209
cg25143508	1	203449947	PRELP;PRELP	5'UTR;5'UTR		0.522978	0.0422793	0.471618	0.0332829	0.0513598	0.000817604	0.0228485
cg21680979	1	204485559	MDM4;MDM4;MDM4	1stExon;Body;5'UTR	Island	0.146451	0.0714195	0.0891551	0.0440704	0.057296	0.00177963	0.0305545
cg13232075	1	204556835				0.279471	0.249955	0.495359	0.263068	-0.215888	0.00213852	0.0330286
cg23841819	1	204970383	NFASC;NFASC;NFASC;NFASC	Body;Body;Body;Body		0.792503	0.0403739	0.84914	0.0654575	-0.056637	0.00177963	0.0305545
cg26271435	1	204993424				0.57875	0.0446014	0.503457	0.0579401	0.0752936	0.000389057	0.0191133
cg18930928	1	205210953	TMCC2	Body	S_Shore	0.788619	0.0479011	0.839579	0.0528295	-0.0509609	0.00279587	0.0373574
cg16530596	1	205227613	TMCC2	Body		0.758342	0.0332427	0.81004	0.039762	-0.0516979	0.000153382	0.017277
cg07121199	1	205537752	MFSD4	TSS1500	Island	0.273772	0.078513	0.198638	0.0626342	0.0751345	0.00332671	0.0405377
cg03220945	1	205537877	MFSD4	TSS1500	Island	0.172527	0.071334	0.101679	0.0553517	0.0708471	0.000434276	0.0194724
cg10824722	1	206506826				0.580264	0.033213	0.63449	0.0528345	-0.0542252	0.00213852	0.0330286
cg07998070	1	206785660	LGTN	1stExon	N_Shore	0.104672	0.0804933	0.0507888	0.0427926	0.0538837	0.000105451	0.017277
cg23982678	1	207224227	YOD1	1stExon	Island	0.128604	0.0704704	0.0785109	0.0491785	0.0500926	0.000119678	0.017277
cg10505247	1	207226475	PFKFB2;PFKFB2	TSS200;TSS200	Island	0.138718	0.0790158	0.0786207	0.0507189	0.0600975	0.000817604	0.0228485
cg16290275	1	208042910			S_Shore	0.33395	0.0325559	0.261333	0.049421	0.0726175	4.74958e-05	0.017277
cg16119246	1	210502114	HHAT;HHAT;HHAT;HHAT;HHAT;HHAT	TSS1500;5'UTR;TSS200;TSS200;5'UTR;TSS200	N_Shore	0.137565	0.0828526	0.0779215	0.0500331	0.0596431	0.00053895	0.0203779
cg24143933	1	212458162	PPP2R5A	TSS1500	Island	0.126589	0.0789605	0.0727845	0.0472276	0.0538043	0.0039435	0.0439275
cg03957440	1	214209324	PROX1	3'UTR		0.626907	0.0395482	0.574958	0.0558114	0.0519483	0.00177963	0.0305545
cg17024643	1	214725274	PTPN14	TSS1500	Island	0.19991	0.0827562	0.12802	0.0623693	0.0718893	0.00255943	0.0358302
cg00256046	1	217306763	ESRRG	5'UTR	N_Shore	0.733732	0.0549225	0.793432	0.0565803	-0.0597002	0.00428765	0.0458257
cg16361301	1	218519549	TGFB2;TGFB2;TGFB2;TGFB2	1stExon;5'UTR;1stExon;5'UTR	Island	0.123164	0.0732332	0.0666139	0.0414499	0.0565496	7.13708e-05	0.017277
cg01558923	1	218520959	TGFB2;TGFB2	Body;Body	S_Shore	0.158982	0.0651264	0.103772	0.0438998	0.0552103	0.000305749	0.0183966
cg15558129	1	219347279	LYPLAL1	1stExon	Island	0.217703	0.0817485	0.136485	0.0663358	0.0812183	0.00053895	0.0203779
cg10966083	1	220701817	MARK1;MARK1	5'UTR;1stExon	Island	0.217025	0.0764164	0.155933	0.0578542	0.061092	0.00279587	0.0373574
cg06194536	1	220701829	MARK1;MARK1	5'UTR;1stExon	Island	0.145599	0.0750458	0.0916801	0.0551056	0.0539187	0.00332671	0.0405377
cg02625929	1	221052350	HLX	TSS1500	Island	0.153011	0.0875792	0.092844	0.0535996	0.0601673	0.00255943	0.0358302
cg04222084	1	221915650	DUSP10;DUSP10	TSS200;TSS200	Island	0.115777	0.0794399	0.0536869	0.0464545	0.0620905	0.000999795	0.0245179
cg14088282	1	222003220				0.654258	0.0478441	0.58455	0.0707518	0.0697078	0.00332671	0.0405377
cg14985987	1	222763457	TAF1A;TAF1A	TSS1500;TSS1500	S_Shore	0.100742	0.0671075	0.0467412	0.0430746	0.0540006	0.000153382	0.017277
cg07786256	1	223254824			Island	0.121395	0.0895327	0.0674276	0.0485327	0.053967	0.00332671	0.0405377
cg18310639	1	223904225	CAPN2;CAPN2	Body;Body	S_Shelf	0.538438	0.0480476	0.477458	0.0455454	0.0609793	0.000389057	0.0191133
cg11227645	1	224544764	CNIH4	Body	Island	0.178061	0.0798701	0.102932	0.0545866	0.0751284	0.000247179	0.01788
cg04222842	1	225965391	SRP9;SRP9	TSS200;TSS200	Island	0.241862	0.0584532	0.162732	0.0726139	0.0791302	0.00121699	0.0262602
cg19826439	1	226297528			Island	0.175129	0.059831	0.0940851	0.0646806	0.0810438	0.00177963	0.0305545
cg06314646	1	226374538	ACBD3	TSS200	Island	0.136068	0.0996561	0.0660612	0.0576307	0.0700067	0.0001356	0.017277
cg23204021	1	226411070	MIXL1	TSS1500	Island	0.232575	0.0620857	0.172819	0.0559607	0.0597563	0.00279587	0.0373574
cg11408656	1	226497275	LIN9	TSS200	Island	0.146745	0.0576681	0.093694	0.0481614	0.0530508	0.00213852	0.0330286
cg15651835	1	226497333	LIN9	TSS200	Island	0.11772	0.0772018	0.0661926	0.0491322	0.0515275	0.00147483	0.0282554
cg11399546	1	226730561				0.798932	0.0497156	0.851544	0.04049	-0.0526122	0.00134045	0.0272642
cg12761965	1	227051345				0.150699	0.019343	0.0974542	0.04417	0.0532448	0.00255943	0.0358302
cg03017824	1	227915338	LOC100130093;LOC100130093	TSS1500;TSS1500	N_Shore	0.515407	0.0371145	0.596707	0.0733609	-0.0812995	0.00147483	0.0282554
cg05786840	1	228195377	WNT3A	Body	Island	0.218748	0.042701	0.159438	0.0483849	0.0593107	0.000817604	0.0228485
cg10019916	1	228196376	WNT3A	Body	Island	0.154135	0.0616513	0.10354	0.0369923	0.0505954	0.00465761	0.0478539
cg21950196	1	228327428	GUK1;GUK1	TSS1500;TSS1500	N_Shore	0.313842	0.0501288	0.254969	0.0557804	0.0588737	0.00213852	0.0330286
cg21683105	1	228494821	OBSCN;OBSCN	Body;Body		0.769751	0.0293999	0.824166	0.0444606	-0.054415	0.00053895	0.0203779
cg02931001	1	228604037	TRIM17;TRIM17;TRIM17;TRIM17	5'UTR;5'UTR;5'UTR;5'UTR	Island	0.214548	0.0589077	0.143789	0.0596369	0.0707591	0.00195183	0.0318013
cg25955816	1	228612876	HIST3H3	1stExon	Island	0.648682	0.0257288	0.701846	0.0399055	-0.0531635	0.000195312	0.0175023
cg26268636	1	228633664			Island	0.122594	0.0560675	0.0681626	0.0408055	0.0544314	0.000389057	0.0191133
cg16061472	1	228890801			Island	0.772954	0.0399554	0.823789	0.0467617	-0.0508345	0.00213852	0.0330286
cg26188212	1	228967124				0.631862	0.0447328	0.555835	0.0671227	0.0760275	0.00110368	0.0253235
cg00817100	1	229543254			Island	0.206073	0.0771805	0.130949	0.0615495	0.0751238	0.00255943	0.0358302
cg14988142	1	229643771	NUP133	Body	Island	0.107101	0.0821648	0.0542237	0.0406321	0.0528771	0.00305122	0.0389445
cg18313106	1	229694614	ABCB10	TSS200	Island	0.179886	0.0649595	0.107471	0.0526173	0.0724157	0.000536802	0.0203779
cg21538013	1	229852018				0.806251	0.0345361	0.755402	0.0506183	0.0508485	0.00121699	0.0262602
cg24250902	1	230415547	GALNT2	3'UTR	Island	0.802231	0.0593527	0.864831	0.0485987	-0.0626004	0.00213852	0.0330286
cg20272604	1	231004631	C1orf198;C1orf198	5'UTR;TSS1500	Island	0.122477	0.0457618	0.0624495	0.0402711	0.060028	0.000173221	0.017277
cg17199320	1	231177008	FAM89A	TSS1500	Island	0.133266	0.049534	0.190109	0.0482064	-0.0568438	0.00121699	0.0262602
cg13881199	1	231298177	TRIM67	TSS1500	Island	0.194584	0.066208	0.132674	0.0553665	0.0619105	0.00279587	0.0373574
cg26418112	1	233431487	PCNXL2	TSS200	Island	0.0974781	0.0813624	0.047229	0.0454475	0.0502491	0.000119678	0.017277
cg01101459	1	234871477				0.683044	0.0422638	0.74705	0.0615301	-0.0640062	0.00195183	0.0318013
cg14786116	1	235268232			S_Shore	0.768561	0.0629985	0.681425	0.071909	0.0871359	0.00121699	0.0262602
cg10234506	1	235291124	SNORA14B;TOMM20	Body;Body	N_Shore	0.275572	0.0292613	0.221675	0.0317644	0.0538969	5.45076e-05	0.017277
cg24500304	1	235291357	SNORA14B;TOMM20	TSS200;Body	N_Shore	0.323246	0.0334775	0.261144	0.0584839	0.0621014	0.00465761	0.0478539
cg15677293	1	236559595	EDARADD;EDARADD	Body;Body	S_Shore	0.270388	0.0475792	0.218973	0.0421912	0.0514146	0.00362368	0.0421266
cg00245492	1	240370865	FMN2	Body	Island	0.786498	0.0718564	0.836811	0.0852282	-0.0503135	0.0039435	0.0439275
cg22226821	1	240587072	FMN2	Body		0.368199	0.0538278	0.317683	0.0388408	0.0505155	0.00255943	0.0358302
cg03964373	1	241800323	CHML;OPN3	TSS1500;Body	N_Shelf	0.897591	0.111224	0.675875	0.246416	0.221715	0.00279587	0.0373574
cg14783567	1	244211067			Island	0.109282	0.0802083	0.0532027	0.044695	0.0560795	0.00332671	0.0405377
cg01012879	1	244613363	ADSS	Body	N_Shore	0.539514	0.0670164	0.620125	0.0743691	-0.0806109	0.00465761	0.0478539
cg22712329	1	244624555	C1orf101;C1orf101	TSS200;TSS200	Island	0.13388	0.0895457	0.0676669	0.0524704	0.0662136	0.00059924	0.0208573
cg12101498	1	244829264	PPPDE1	Body		0.342866	0.0718177	0.436099	0.0883815	-0.0932326	0.0039435	0.0439275
cg09855706	1	244965648				0.306455	0.0499083	0.369306	0.062645	-0.0628509	0.00428765	0.0458257
cg22729008	1	245581518	KIF26B	Body		0.596139	0.0674127	0.663434	0.0683849	-0.0672955	0.00465761	0.0478539
cg01815906	1	246622633	SMYD3	Body		0.688486	0.0431254	0.743235	0.036402	-0.0547492	0.000173221	0.017277
cg04305539	1	247171728	ZNF695	TSS1500	S_Shore	0.529542	0.0640991	0.608108	0.0797943	-0.0785667	0.00362368	0.0421266
cg14031065	1	247241940	ZNF670;ZNF670	5'UTR;1stExon	Island	0.206272	0.0862798	0.126742	0.0653004	0.0795295	0.000173221	0.017277
cg19402413	1	247453950				0.733409	0.0459389	0.798345	0.0518579	-0.064936	0.00162093	0.0294209
cg26052730	1	248020331	TRIM58	TSS200	Island	0.144772	0.0471875	0.204144	0.0565084	-0.0593717	0.00332671	0.0405377
cg04123260	1	249120154	SH3BP5L	TSS200	N_Shore	0.0957896	0.0767411	0.0433541	0.0439758	0.0524355	0.000277454	0.0180844
cg20149956	1	249132233	ZNF672	TSS1500	Island	0.142653	0.0635504	0.0873815	0.0410155	0.0552714	0.00034808	0.0187309
cg24334803	1	249132834	ZNF672	5'UTR	Island	0.225503	0.0967284	0.139778	0.065176	0.0857249	0.000484102	0.0199331
cg04449562	2	2000565	MYT1L	5'UTR		0.627863	0.101493	0.713498	0.0800442	-0.0856347	0.00195183	0.0318013
cg09355027	2	2581353				0.772059	0.0401718	0.716586	0.0390669	0.0554724	0.00147483	0.0282554
cg17494897	2	3200012	TSSC1	Body		0.481767	0.0709786	0.588613	0.082959	-0.106845	0.000484102	0.0199331
cg10328259	2	3321226	TSSC1	Body	Island	0.675234	0.0221313	0.737796	0.0531471	-0.0625621	0.00110368	0.0253235
cg10981275	2	3381760	TSSC1	TSS200	Island	0.160355	0.0872885	0.0947687	0.0533557	0.065586	0.000665448	0.0214506
cg04307702	2	3714315	ALLC	5'UTR		0.810829	0.0582423	0.864033	0.045701	-0.0532046	0.000389057	0.0191133
cg22495968	2	5622155				0.821369	0.0348379	0.764472	0.0448384	0.0568965	0.00053895	0.0203779
cg07466433	2	7005728	CMPK2	1stExon	Island	0.121625	0.0588651	0.0711192	0.0433323	0.0505055	0.000738054	0.0221588
cg10236528	2	7903442			N_Shelf	0.723077	0.0666805	0.778384	0.0599384	-0.0553066	0.00505502	0.0499356
cg00522231	2	9549277	ITGB1BP1;ITGB1BP1	Body;Body		0.768574	0.0867373	0.857754	0.0589566	-0.0891804	0.00279587	0.0373574
cg26095266	2	10262787	RRM2;RRM2	1stExon;TSS200	Island	0.138151	0.0697488	0.0868794	0.0456439	0.0512716	0.000310984	0.0183966
cg19516340	2	10263696	RRM2;RRM2	Body;Body	S_Shore	0.295206	0.0497432	0.22119	0.0521289	0.0740161	0.000195312	0.0175023
cg14556728	2	10395195				0.803639	0.0797035	0.859756	0.0487843	-0.0561171	0.00255943	0.0358302
cg02698806	2	10522874	HPCAL1;HPCAL1	5'UTR;5'UTR		0.141504	0.0900218	0.0766922	0.0611287	0.0648121	7.13708e-05	0.017277
cg00029053	2	10830014	NOL10;NOL10	1stExon;5'UTR	Island	0.130039	0.0808253	0.0705842	0.053741	0.0594545	0.00059924	0.0208573
cg12244991	2	10972607				0.0987232	0.0836744	0.0460899	0.0430865	0.0526333	0.00162093	0.0294209
cg20460514	2	11917490	LPIN1	Body		0.65415	0.0433009	0.721857	0.0492197	-0.0677073	0.000173221	0.017277
cg13921956	2	12858555	TRIB2;TRIB2	1stExon;Body	Island	0.123946	0.0795497	0.068829	0.0494057	0.0551173	0.00177963	0.0305545
cg22540561	2	15225308				0.846162	0.0585986	0.908196	0.041195	-0.0620345	7.13708e-05	0.017277
cg18047607	2	15701435	NBAS;NBAS	5'UTR;1stExon	Island	0.138941	0.0520529	0.0854293	0.0316602	0.0535116	0.00034808	0.0187309
cg08250187	2	17482455				0.762101	0.0232195	0.70033	0.0513925	0.0617712	5.45076e-05	0.017277
cg03069383	2	18741691	RDH14	1stExon	Island	0.247456	0.0508838	0.191522	0.0451297	0.0559344	0.00121699	0.0262602
cg06496728	2	19550754			N_Shore	0.12764	0.0628282	0.0742126	0.0447979	0.0534278	0.00147483	0.0282554
cg13836422	2	20189711	WDR35;WDR35	Body;Body	Island	0.0963238	0.0754536	0.046214	0.0480672	0.0501098	0.00053895	0.0203779
cg24684033	2	20491052	PUM2	Body		0.15565	0.0236777	0.214448	0.0474072	-0.0587982	1.44197e-06	0.017277
cg01420491	2	20834624	HS1BP3	Body		0.833769	0.0657834	0.883965	0.0516337	-0.0501963	0.00110368	0.0253235
cg09150450	2	20866178	GDF7	TSS1500	Island	0.14038	0.0765225	0.0822811	0.0441097	0.058099	0.000738054	0.0221588
cg05570707	2	24270316	C2orf44;C2orf44	TSS200;TSS200	N_Shelf	0.142068	0.102557	0.0786279	0.0692764	0.0634399	0.000904644	0.023636
cg20763553	2	24307741	TP53I3;TP53I3	TSS200;TSS200	S_Shore	0.131811	0.0796334	0.0794383	0.0473583	0.0523727	0.00505502	0.0499356
cg05256172	2	26139506				0.730497	0.0220041	0.665776	0.0684196	0.0647203	0.00213852	0.0330286
cg05159145	2	26205493	KIF3C	TSS200	Island	0.178007	0.0514152	0.125863	0.0449136	0.0521443	0.00332671	0.0405377
cg26949087	2	26467503	HADHB;HADHA;HADHA	TSS200;1stExon;5'UTR	Island	0.172795	0.0966822	0.104824	0.0592927	0.0679716	0.00428765	0.0458257
cg14752429	2	26569594	GPR113;GPR113;SELI	5'UTR;1stExon;Body	S_Shore	0.109265	0.0931982	0.0488341	0.053554	0.0604311	0.000904644	0.023636
cg05350188	2	26785353	C2orf70	TSS200	Island	0.130867	0.0724552	0.070442	0.0488729	0.0604252	0.000817604	0.0228485
cg23094673	2	27008941	CENPA;CENPA;CENPA;CENPA	1stExon;5'UTR;5'UTR;1stExon	Island	0.0982406	0.0752853	0.0468978	0.0436038	0.0513428	0.000247179	0.01788
cg01026613	2	27255450	TMEM214;TMEM214	TSS1500;TSS1500	N_Shore	0.615996	0.0250687	0.549496	0.0714363	0.0665002	0.00362368	0.0421266
cg22003772	2	27273474	AGBL5;AGBL5	TSS1500;TSS1500	N_Shore	0.1227	0.0741159	0.0676783	0.0474077	0.0550213	0.00034808	0.0187309
cg05730215	2	27435253	SLC5A6;SLC5A6;C2orf28;C2orf28;C2orf28;C2orf28	TSS200;TSS200;1stExon;5'UTR;1stExon;1stExon	Island	0.194747	0.0919349	0.118011	0.0653443	0.0767368	0.00279587	0.0373574
cg02467646	2	27546052	MPV17	TSS200		0.106986	0.0859906	0.0548783	0.051451	0.052108	0.0044515	0.0474729
cg17424134	2	27616206	FTHL3;PPM1G;PPM1G	Body;Body;Body	Island	0.655617	0.0322709	0.73569	0.0638434	-0.0800731	0.00034808	0.0187309
cg23541273	2	27631826	PPM1G;PPM1G	Body;Body	N_Shore	0.0756797	0.0287559	0.138893	0.0588996	-0.0632131	0.00121699	0.0262602
cg04015759	2	27718181	FNDC4	TSS200	Island	0.187248	0.0587023	0.134131	0.045057	0.0531177	0.00505502	0.0499356
cg24413235	2	27851648	CCDC121;CCDC121;GPN1;GPN1;CCDC121;GPN1;CCDC121;GPN1;CCDC121;GPN1	5'UTR;1stExon;TSS1500;Body;5'UTR;5'UTR;5'UTR;5'UTR;1stExon;TSS1500		0.274297	0.0615658	0.197439	0.0639969	0.0768583	0.000434276	0.0194724
cg23039201	2	27851887	GPN1;CCDC121;GPN1;GPN1;CCDC121;CCDC121;GPN1;GPN1	5'UTR;TSS200;Body;5'UTR;TSS200;TSS200;Body;1stExon		0.23514	0.038251	0.177485	0.0570719	0.057655	0.00465761	0.0478539
cg26251429	2	28113398	BRE;BRE;BRE;RBKS;BRE;LOC100302650;BRE	TSS200;TSS200;TSS200;TSS200;TSS200;Body;TSS200	Island	0.217843	0.0746832	0.139465	0.0630985	0.0783784	0.00213852	0.0330286
cg27230038	2	31456804	EHD3	TSS200	Island	0.149792	0.0795347	0.0901703	0.0550446	0.0596214	0.000277454	0.0180844
cg16259886	2	32265121	DPY30	TSS1500	S_Shore	0.103108	0.0746323	0.0515836	0.0396353	0.0515248	0.000219889	0.017624
cg13176070	2	32503943	YIPF4	Body	S_Shore	0.803068	0.0331803	0.729618	0.049004	0.0734493	1.05833e-05	0.017277
cg20351608	2	32581948	BIRC6	TSS200	Island	0.12106	0.0908984	0.0581762	0.055916	0.0628838	0.000389057	0.0191133
cg12922032	2	32582209	BIRC6;BIRC6	1stExon;5'UTR	Island	0.212992	0.0863446	0.142045	0.0607608	0.070947	0.00177963	0.0305545
cg06971903	2	33720546	RASGRP3;RASGRP3	5'UTR;5'UTR		0.605234	0.0349573	0.659421	0.0536613	-0.0541873	0.00362368	0.0421266
cg19998654	2	37458983	CEBPZ;C2orf56;C2orf56	TSS1500;Body;Body	Island	0.176596	0.0620705	0.105064	0.0503332	0.0715319	0.000247179	0.01788
cg01614598	2	38152364	FAM82A1	TSS200	Island	0.140731	0.0886612	0.0779761	0.059337	0.0627545	0.000999795	0.0245179
cg15657390	2	38155843	FAM82A1;FAM82A1	TSS200;5'UTR	S_Shelf	0.832255	0.0422649	0.775566	0.0520524	0.0566888	0.00053895	0.0203779
cg08761102	2	38303844	CYP1B1	TSS1500	Island	0.156468	0.0888454	0.0871257	0.0521061	0.0693425	0.000247179	0.01788
cg07479988	2	39103277	MORN2;DHX57	5'UTR;TSS1500	S_Shore	0.232995	0.087488	0.14597	0.0673002	0.0870253	0.000119678	0.017277
cg21949194	2	39355435			S_Shelf	0.444921	0.0609896	0.376046	0.0587353	0.0688747	0.00465761	0.0478539
cg25316193	2	41924593			Island	0.733606	0.0951457	0.793258	0.0617577	-0.0596513	0.00305122	0.0389445
cg14882311	2	42328410			Island	0.189651	0.0827727	0.110843	0.0531373	0.0788081	0.000310984	0.0183966
cg02942766	2	42328937			N_Shore	0.20556	0.030225	0.13906	0.0362925	0.0664999	6.40581e-06	0.017277
cg09840623	2	42396402	EML4;EML4	TSS200;TSS200	Island	0.138301	0.0624407	0.0828465	0.0497276	0.055454	0.00255943	0.0358302
cg19427338	2	42566455				0.748575	0.0352034	0.803703	0.0330416	-0.0551278	6.24337e-05	0.017277
cg13787029	2	42721631	KCNG3;KCNG3	TSS1500;TSS1500	Island	0.196662	0.102675	0.115079	0.0657796	0.0815833	0.000999795	0.0245179
cg24789596	2	43038067			Island	0.113201	0.078181	0.0620809	0.0412739	0.0511204	0.00255943	0.0358302
cg01243072	2	43398171			Island	0.559412	0.0367938	0.508922	0.0453406	0.05049	0.00121699	0.0262602
cg09983326	2	43451308	ZFP36L2	3'UTR	N_Shore	0.137883	0.0954891	0.0724566	0.0528564	0.0654259	0.00177963	0.0305545
cg03181376	2	43454447	ZFP36L2;LOC100129726	TSS1500;Body	Island	0.146842	0.0885349	0.0903189	0.0566264	0.056523	0.00147483	0.0282554
cg16098064	2	43823287	THADA;THADA	TSS200;TSS200	Island	0.0975169	0.0862094	0.0408465	0.0456013	0.0566704	0.0039435	0.0439275
cg17349654	2	44497724				0.782659	0.0551202	0.850598	0.0517308	-0.0679381	0.000173221	0.017277
cg04185310	2	47717244				0.582015	0.0348823	0.640715	0.0560422	-0.0586993	0.000904644	0.023636
cg25104234	2	52281777				0.600365	0.0493478	0.539169	0.0431207	0.0611959	0.00121699	0.0262602
cg08031094	2	54013912	LOC100302652;ASB3;ERLEC1;ASB3;ERLEC1;ERLEC1	Body;5'UTR;TSS200;5'UTR;TSS200;TSS200	Island	0.168215	0.0910941	0.0978823	0.0643884	0.0703325	0.00255943	0.0358302
cg11651961	2	54197711	PSME4	1stExon	N_Shore	0.176187	0.0810272	0.11048	0.0520664	0.0657071	0.000738054	0.0221588
cg04846451	2	55452363	C2orf63;C2orf63	5'UTR;5'UTR	S_Shore	0.822342	0.0391602	0.880916	0.037194	-0.0585744	7.13708e-05	0.017277
cg01177796	2	55459861	RPS27A;C2orf63;RPS27A;C2orf63	5'UTR;TSS1500;5'UTR;TSS200		0.124982	0.0838336	0.0702959	0.0531515	0.0546859	0.00195183	0.0318013
cg25116269	2	55509523	PRDXDD1P	Body	Island	0.216469	0.0472738	0.165962	0.0465035	0.0505074	0.0039435	0.0439275
cg03128421	2	55647401	CCDC88A;CCDC88A	TSS1500;TSS1500	S_Shore	0.146481	0.0888332	0.0754366	0.0531899	0.0710443	0.000434276	0.0194724
cg00774457	2	58479214			S_Shore	0.636948	0.106544	0.728166	0.0662015	-0.091218	0.000817604	0.0228485
cg22363368	2	59126860				0.720703	0.04649	0.660298	0.0522401	0.0604053	0.00213852	0.0330286
cg03874092	2	60780415	BCL11A;BCL11A;BCL11A;BCL11A;BCL11A;BCL11A	1stExon;1stExon;1stExon;5'UTR;5'UTR;5'UTR	N_Shore	0.0631032	0.0357394	0.12071	0.0482602	-0.0576071	0.000389057	0.0191133
cg16944159	2	62132759	COMMD1	TSS200		0.137601	0.0295558	0.0796897	0.0493725	0.057911	0.00362368	0.0421266
cg07555597	2	62423100	B3GNT2	TSS200	Island	0.115765	0.0723265	0.0640018	0.0518521	0.051763	0.00134045	0.0272642
cg03694868	2	62684297			Island	0.134947	0.0783325	0.0777291	0.0467937	0.0572175	0.00134045	0.0272642
cg17320403	2	63843856				0.720509	0.0608057	0.66115	0.050795	0.0593594	0.00465761	0.0478539
cg13089137	2	64068705	UGP2;UGP2	TSS1500;5'UTR	Island	0.131061	0.0871897	0.0743052	0.0522627	0.0567557	0.00279587	0.0373574
cg14957430	2	64995219			Island	0.182552	0.101308	0.109197	0.0583166	0.0733552	0.00147483	0.0282554
cg05893889	2	65432239				0.568072	0.0199367	0.628552	0.0534609	-0.0604806	0.000173221	0.017277
cg03813437	2	65663839			Island	0.101326	0.066681	0.0488669	0.0469787	0.0524587	0.000665448	0.0214506
cg11807280	2	66654644			S_Shore	0.669605	0.0815991	0.567327	0.108113	0.102278	0.0039435	0.0439275
cg10835286	2	66657913			N_Shelf	0.529245	0.0790091	0.412749	0.0826784	0.116496	0.000434276	0.0194724
cg04336164	2	68478630	PPP3R1	Body	N_Shore	0.106526	0.0841771	0.0484622	0.0494627	0.0580636	0.00034808	0.0187309
cg09987993	2	69381969	ANTXR1;ANTXR1	Body;Body		0.873726	0.0552987	0.815432	0.0511639	0.058294	0.000817604	0.0228485
cg07949612	2	69664562	NFU1;NFU1;NFU1;NFU1;NFU1;NFU1;NFU1;NFU1	1stExon;1stExon;5'UTR;5'UTR;5'UTR;1stExon;5'UTR;1stExon	Island	0.19169	0.0895926	0.111146	0.0626403	0.0805441	0.000738054	0.0221588
cg22792910	2	70009351	ANXA4	Body		0.258643	0.0578919	0.325963	0.0542154	-0.0673201	0.00332671	0.0405377
cg15705813	2	70297499				0.462024	0.0502341	0.405351	0.0472415	0.056673	0.00279587	0.0373574
cg06769954	2	70376798				0.833022	0.0432395	0.884407	0.0376578	-0.051385	0.000277454	0.0180844
cg25336731	2	70520884	SNRPG	TSS200	Island	0.1583	0.0775222	0.083935	0.0615787	0.074365	0.00053895	0.0203779
cg13361843	2	71127137	VAX2	TSS1500	Island	0.185254	0.0702352	0.122254	0.0454313	0.0629999	0.000173221	0.017277
cg11660398	2	71134190	VAX2	Body	N_Shore	0.528727	0.0228226	0.586522	0.0491867	-0.0577948	0.000173221	0.017277
cg05957730	2	71361235	MPHOSPH10	Body	S_Shelf	0.419171	0.0453472	0.517154	0.0722164	-0.0979833	2.68059e-05	0.017277
cg18186672	2	71679841	DYSF;DYSF;DYSF;DYSF;DYSF;DYSF;DYSF	TSS1500;TSS1500;TSS1500;TSS1500;TSS1500;TSS1500;TSS1500	N_Shore	0.180213	0.0301064	0.230887	0.044622	-0.0506733	0.000817604	0.0228485
cg15155463	2	71693793	DYSF;DYSF;DYSF;DYSF;DYSF;DYSF;DYSF;DYSF;DYSF;DYSF;DYSF;DYSF;DYSF;DYSF	TSS200;Body;Body;Body;Body;TSS200;TSS200;TSS200;TSS200;Body;TSS200;Body;Body;TSS200	Island	0.26164	0.0723042	0.183362	0.0656349	0.0782785	0.00428765	0.0458257
cg15921587	2	73144353	EMX1	TSS1500	Island	0.24278	0.0562361	0.167178	0.0603953	0.0756022	0.000904644	0.023636
cg18775012	2	73146206	EMX1	Body	Island	0.135079	0.0660038	0.0805445	0.0347255	0.0545344	0.000738054	0.0221588
cg05736393	2	74775957	LOXL3	Body	N_Shore	0.2202	0.0866746	0.143414	0.0566089	0.0767864	2.3103e-05	0.017277
cg05778415	2	75185968	POLE4	1stExon	Island	0.113268	0.0640356	0.0619554	0.0402554	0.0513126	0.0039435	0.0439275
cg10576257	2	75428132	TACR1;TACR1	TSS1500;TSS1500	S_Shore	0.152572	0.0734724	0.0950532	0.0486258	0.0575188	0.0039435	0.0439275
cg22129183	2	75783509	FAM176A;FAM176A	5'UTR;5'UTR	N_Shelf	0.634182	0.0318932	0.558877	0.0626226	0.0753052	0.000219889	0.017624
cg16437908	2	85640810			N_Shore	0.294451	0.0447329	0.352688	0.0674619	-0.058237	0.00505502	0.0499356
cg00684075	2	85969661				0.468621	0.0397587	0.418031	0.0293972	0.0505901	0.000484102	0.0199331
cg21512179	2	85971548				0.738224	0.0376512	0.682717	0.0595766	0.0555069	0.00505502	0.0499356
cg16198417	2	86777266	VPS24;VPS24	5'UTR;Body		0.633785	0.0640361	0.699318	0.0641677	-0.0655327	0.00332671	0.0405377
cg06529439	2	88991002	RPIA	TSS200	Island	0.123123	0.074336	0.0626405	0.0493435	0.0604826	0.000999795	0.0245179
cg26627705	2	89060884			N_Shelf	0.788223	0.0406286	0.723394	0.0804403	0.0648285	0.00162093	0.0294209
cg02646394	2	89065379	FLJ40330	TSS200	Island	0.501756	0.0391268	0.438237	0.0650332	0.063519	0.00213852	0.0330286
cg04739156	2	91847990	LOC654342	TSS200		0.364703	0.0426054	0.288572	0.0896385	0.0761312	0.00465761	0.0478539
cg22697572	2	91847996	LOC654342	TSS200		0.400915	0.040192	0.324996	0.0783332	0.0759192	0.00110368	0.0253235
cg23426231	2	95454285	ANKRD20B	Body		0.646777	0.10608	0.724563	0.0719101	-0.077786	0.00162093	0.0294209
cg20360454	2	95529853			S_Shelf	0.687553	0.0283751	0.607483	0.0795083	0.0800708	0.00332671	0.0405377
cg03270074	2	95870287			N_Shelf	0.706988	0.0882141	0.779116	0.0856857	-0.0721276	0.00110368	0.0253235
cg04333213	2	96012586	KCNIP3;KCNIP3	TSS200;Body	Island	0.217834	0.0627944	0.152981	0.071117	0.0648538	0.00147483	0.0282554
cg10483333	2	96065269			N_Shelf	0.50136	0.0379925	0.564856	0.0527587	-0.0634963	0.000434276	0.0194724
cg03092607	2	96068514	FAHD2A;FAHD2A	5'UTR;1stExon	Island	0.161954	0.0885396	0.0897017	0.0554278	0.0722525	8.14375e-05	0.017277
cg21314978	2	96191015			Island	0.782743	0.0273751	0.836381	0.045777	-0.0536383	0.00121699	0.0262602
cg10875261	2	96191354			Island	0.79003	0.0248426	0.843766	0.0541725	-0.0537359	0.00121699	0.0262602
cg27606288	2	96783070	ADRA2B	TSS1500	S_Shore	0.126877	0.0303926	0.073153	0.0375176	0.0537244	0.000219889	0.017624
cg04722249	2	97617061	FAM178B	Body		0.155823	0.0905936	0.0912755	0.0502407	0.0645471	0.00428765	0.0458257
cg00209520	2	98962546	CNGA3;CNGA3	TSS200;TSS200	N_Shore	0.548639	0.0466408	0.600122	0.0503363	-0.0514835	0.00465761	0.0478539
cg01604693	2	99797764	MITD1;MRPL30	TSS1500;5'UTR	S_Shore	0.109458	0.0806976	0.0565481	0.049821	0.0529097	0.000484102	0.0199331
cg13814591	2	100107195	REV1;REV1	TSS1500;TSS1500	S_Shore	0.143749	0.0781594	0.0861205	0.0536845	0.0576285	0.00213852	0.0330286
cg20059337	2	100686693	AFF3;AFF3	Body;Body		0.242499	0.0342826	0.320964	0.0658923	-0.0784651	8.14375e-05	0.017277
cg04611493	2	100863359				0.707616	0.0466964	0.776333	0.0527817	-0.0687167	0.00053895	0.0203779
cg18428265	2	101437805	NPAS2	5'UTR	S_Shore	0.458438	0.035674	0.50858	0.0446021	-0.0501417	0.00213852	0.0330286
cg11916609	2	102927488	IL1RL1	TSS1500		0.432054	0.0759214	0.519578	0.0775718	-0.0875233	0.00362368	0.0421266
cg03515980	2	105488847			Island	0.158194	0.105335	0.0882697	0.0646798	0.069924	0.00121699	0.0262602
cg02445447	2	106015594	FHL2;FHL2;FHL2;FHL2;FHL2;FHL2	TSS200;5'UTR;1stExon;5'UTR;5'UTR;1stExon	Island	0.173068	0.0738316	0.101989	0.0519061	0.0710789	0.00059924	0.0208573
cg16709443	2	107159358				0.115687	0.0787972	0.0641401	0.0472841	0.0515472	0.0039435	0.0439275
cg17050704	2	109329286				0.752614	0.0366425	0.808767	0.048285	-0.0561529	0.00305122	0.0389445
cg23100370	2	109336342	RANBP2	Body	Island	0.175752	0.0273879	0.123082	0.047455	0.0526699	0.00110368	0.0253235
cg13308834	2	109403692	CCDC138	Body	S_Shore	0.0196925	0.0101511	0.0985152	0.0612213	-0.0788227	5.50093e-05	0.017277
cg02506716	2	110370368	SEPT10;SEPT10	Body;Body	N_Shore	0.619412	0.0495596	0.681711	0.0747423	-0.0622986	0.000817604	0.0228485
cg26628795	2	111435723	BUB1	TSS200	Island	0.176401	0.072579	0.110241	0.0585349	0.0661596	0.00134045	0.0272642
cg09636163	2	111829360	ACOXL;ACOXL;ACOXL	Body;Body;Body		0.570795	0.0333515	0.520428	0.0547566	0.0503673	0.00134045	0.0272642
cg25802430	2	112641397	ANAPC1	5'UTR	Island	0.156443	0.0757353	0.0961223	0.0539491	0.0603208	0.000484102	0.0199331
cg18836229	2	112655713	MERTK	TSS1500	Island	0.11644	0.0815309	0.0614956	0.0446218	0.0549443	0.00234068	0.0343958
cg07748767	2	112659978	MERTK	Body	S_Shelf	0.791869	0.0264472	0.737477	0.0624004	0.054392	0.000817604	0.0228485
cg07549187	2	112900937	FBLN7;FBLN7	Body;Body	S_Shelf	0.773634	0.0461192	0.824172	0.0563568	-0.0505372	0.00177963	0.0305545
cg14227325	2	113190197	RGPD8;RGPD5	Body;Body	Island	0.498568	0.16673	0.341323	0.195107	0.157245	0.0039435	0.0439275
cg11310125	2	113239311	TTL	TSS1500	Island	0.161922	0.065477	0.0936728	0.0519691	0.0682493	0.00034808	0.0187309
cg01217204	2	113239325	TTL	TSS1500	Island	0.149406	0.0808667	0.0858621	0.0533575	0.0635437	0.000277454	0.0180844
cg14176132	2	113341836	CHCHD5	TSS200	Island	0.136319	0.0838234	0.0772146	0.0513551	0.0591047	0.00213852	0.0330286
cg23886783	2	113403248	SLC20A1	TSS1500	Island	0.119054	0.0833529	0.059741	0.0467451	0.0593129	0.0039435	0.0439275
cg06121808	2	113404678	SLC20A1	Body	S_Shore	0.429409	0.0453323	0.375655	0.0490022	0.0537538	0.00305122	0.0389445
cg17804723	2	114300030			Island	0.507866	0.040643	0.557888	0.0442105	-0.0500223	0.000817604	0.0228485
cg23050996	2	114514230	SLC35F5;SLC35F5	1stExon;5'UTR	Island	0.190827	0.0552635	0.128804	0.0564361	0.0620222	0.00332671	0.0405377
cg20585227	2	119605761	EN1	TSS200	N_Shore	0.246464	0.0614563	0.189003	0.0468713	0.0574608	0.00053895	0.0203779
cg26817334	2	119613580			Island	0.142458	0.0680619	0.0873992	0.0475902	0.0550586	0.0001356	0.017277
cg07051721	2	120097181	C2orf76	Body		0.281327	0.0442945	0.352393	0.0575106	-0.0710659	0.000738054	0.0221588
cg07412254	2	121223534	LOC84931	Body		0.75012	0.0392601	0.683558	0.0567311	0.0665625	0.00034808	0.0187309
cg23006519	2	121223740	LOC84931	Body		0.499903	0.0522858	0.415072	0.0563532	0.0848311	0.000173221	0.017277
cg21406402	2	121223847	LOC84931	Body		0.662591	0.0822623	0.520773	0.082464	0.141819	1.7038e-05	0.017277
cg11455444	2	121223947	LOC84931	TSS200		0.579895	0.0556336	0.502197	0.0474475	0.0776982	3.1028e-05	0.017277
cg23689428	2	121223964	LOC84931	TSS200		0.830119	0.0509972	0.741054	0.0736867	0.0890654	0.000310984	0.0183966
cg08186790	2	121346485			S_Shore	0.493434	0.0459837	0.421785	0.0583209	0.0716492	0.000817604	0.0228485
cg16629158	2	122042988	TFCP2L1	TSS1500	Island	0.204152	0.0998409	0.119591	0.0708036	0.0845615	0.00213852	0.0330286
cg20340149	2	122407145	CLASP1;CLASP1;CLASP1	TSS200;TSS200;TSS200	Island	0.158451	0.0835316	0.0880048	0.0584217	0.0704459	0.00279587	0.0373574
cg00041467	2	122494276	MKI67IP	Body	Island	0.109817	0.0788332	0.0580619	0.0445535	0.051755	0.00177963	0.0305545
cg24430189	2	128173685			Island	0.161708	0.0237778	0.101153	0.0485263	0.0605552	0.000738054	0.0221588
cg06197616	2	128348899	MYO7B	Body	N_Shore	0.536786	0.0388152	0.480904	0.0593114	0.0558815	0.00255943	0.0358302
cg02312365	2	128784989	SAP130;SAP130	TSS200;TSS200	Island	0.112837	0.075502	0.056927	0.0439172	0.0559103	0.000219889	0.017624
cg21214743	2	130481001				0.738613	0.0413748	0.686346	0.047092	0.0522667	0.00505502	0.0499356
cg10992590	2	130940487	SMPD4;SMPD4;SMPD4;SMPD4;SMPD4;SMPD4;FAM128B;SMPD4	TSS200;TSS200;TSS200;TSS200;TSS200;TSS200;Body;TSS200	S_Shore	0.343704	0.03665	0.277571	0.0526371	0.0661331	0.00147483	0.0282554
cg26797073	2	131129811	PTPN18;PTPN18	Body;Body	Island	0.117752	0.0722579	0.0667571	0.0454607	0.0509953	0.00234068	0.0343958
cg25074493	2	131186495			Island	0.314017	0.0249586	0.370625	0.0720983	-0.0566085	0.00162093	0.0294209
cg04699668	2	132109931			N_Shore	0.726257	0.085627	0.80431	0.0694115	-0.0780534	0.000999795	0.0245179
cg01884014	2	132202520	LOC401010	TSS200	Island	0.813611	0.0529709	0.8707	0.0457901	-0.0570891	0.00162093	0.0294209
cg21673175	2	132202532	LOC401010	TSS200	Island	0.77183	0.027323	0.837991	0.0526116	-0.0661611	0.000173221	0.017277
cg15478157	2	132404442			Island	0.533347	0.0406189	0.480364	0.0496271	0.0529828	0.00234068	0.0343958
cg09858655	2	132431334			Island	0.352619	0.0618048	0.273152	0.0672739	0.0794669	0.00279587	0.0373574
cg26397291	2	132440103			Island	0.200353	0.049572	0.14368	0.0498147	0.0566723	0.00147483	0.0282554
cg10537176	2	133395195	GPR39	Body		0.791045	0.0399344	0.734647	0.0444744	0.0563984	0.000904644	0.023636
cg15123519	2	136567270	LCT	Body		0.717083	0.0384845	0.66568	0.0496401	0.0514027	0.00332671	0.0405377
cg20366284	2	136876766	CXCR4	TSS1500	Island	0.163333	0.0810196	0.0912351	0.0585592	0.072098	0.00110368	0.0253235
cg03526165	2	138264722	THSD7B	Body		0.630473	0.0348501	0.57565	0.0709734	0.0548231	0.000999795	0.0245179
cg09599862	2	139262297	SPOPL	5'UTR	S_Shelf	0.271279	0.0486021	0.334578	0.0737472	-0.063299	0.00279587	0.0373574
cg18826637	2	145116633				0.667599	0.0856636	0.57065	0.0913425	0.0969484	0.00505502	0.0499356
cg15120754	2	145275322	ZEB2;ZEB2;ZEB2	Body;5'UTR;5'UTR	Island	0.106159	0.0671143	0.0554535	0.0435211	0.0507051	0.000119678	0.017277
cg26323130	2	149632683	KIF5C	TSS200	Island	0.17274	0.0882554	0.105423	0.0633487	0.0673173	0.00121699	0.0262602
cg05310920	2	150186634	LYPD6	TSS1500	Island	0.255296	0.0781256	0.187093	0.0572651	0.0682032	0.00213852	0.0330286
cg00833344	2	150426294	MMADHC	3'UTR		0.617605	0.041359	0.687735	0.0623761	-0.0701296	0.000738054	0.0221588
cg23601614	2	152145900	NMI	5'UTR	Island	0.131953	0.0836688	0.0700112	0.050657	0.0619414	0.000277454	0.0180844
cg18320648	2	152266336	RIF1	TSS200	Island	0.249261	0.0628298	0.166242	0.0663725	0.0830189	0.000434276	0.0194724
cg04117832	2	152685230	ARL5A;ARL5A;ARL5A	TSS1500;TSS1500;TSS1500	S_Shore	0.212149	0.0456241	0.154822	0.0460385	0.057327	0.000484102	0.0199331
cg06686709	2	152830614	CACNB4;CACNB4;CACNB4;CACNB4	Body;Body;Body;TSS200		0.508268	0.0393184	0.435175	0.0486592	0.073093	2.3103e-05	0.017277
cg26501230	2	154113652				0.745527	0.0606619	0.805456	0.0468551	-0.059929	0.00162093	0.0294209
cg21758126	2	157183291	NR4A2	Body	N_Shore	0.514988	0.0632532	0.587282	0.082105	-0.0722944	0.00305122	0.0389445
cg05081953	2	158184543	ERMN	TSS1500		0.464269	0.0333569	0.412064	0.0623271	0.052205	0.000434276	0.0194724
cg03915055	2	158301005	CYTIP	TSS1500		0.33178	0.062285	0.263214	0.0518953	0.0685664	0.00059924	0.0208573
cg14852920	2	158371995				0.678162	0.0914013	0.75364	0.0616489	-0.0754777	0.00213852	0.0330286
cg15703221	2	160919268	PLA2R1;PLA2R1	TSS200;TSS200	S_Shore	0.170143	0.0833586	0.107653	0.0559604	0.0624895	0.0039435	0.0439275
cg12868019	2	161126642			Island	0.11231	0.06406	0.0620794	0.0489219	0.0502307	0.000195312	0.0175023
cg06942668	2	163200476	GCA	TSS200	N_Shore	0.127572	0.0828124	0.0644424	0.0527248	0.0631291	0.000247179	0.01788
cg18834375	2	164593810	FIGN	TSS1500	S_Shore	0.489574	0.0334859	0.547684	0.054107	-0.0581108	0.000277454	0.0180844
cg09353052	2	166847297	SCN1A;SCN1A;SCN1A	3'UTR;3'UTR;3'UTR		0.736232	0.0394295	0.68536	0.0612428	0.0508715	0.0039435	0.0439275
cg05961700	2	169937750	DHRS9;DHRS9;DHRS9;DHRS9	5'UTR;5'UTR;5'UTR;5'UTR		0.635802	0.0349901	0.713205	0.0721597	-0.077403	0.000665448	0.0214506
cg15602054	2	170624685			Island	0.551466	0.0341086	0.606178	0.0650812	-0.0547128	0.00195183	0.0318013
cg17598339	2	170624727			Island	0.633298	0.0603335	0.723356	0.0873993	-0.0900575	0.000904644	0.023636
cg20884636	2	172290779	DCAF17;DCAF17;METTL8;DCAF17;DCAF17;DCAF17	5'UTR;1stExon;5'UTR;Body;1stExon;5'UTR	Island	0.161976	0.0983975	0.0898839	0.0629104	0.0720926	0.00147483	0.0282554
cg26706961	2	174869013				0.66164	0.0953815	0.729231	0.0759564	-0.0675916	0.00332671	0.0405377
cg13972343	2	176932149			Island	0.244907	0.0393433	0.186659	0.0551865	0.0582472	0.00279587	0.0373574
cg17595353	2	176951078			N_Shore	0.192386	0.0936748	0.121948	0.0579845	0.0704382	0.00213852	0.0330286
cg23901857	2	176993221	HOXD8	TSS1500	N_Shore	0.213914	0.0622203	0.157283	0.0532106	0.0566309	0.00053895	0.0203779
cg15054838	2	177005306			N_Shore	0.285043	0.0524049	0.221748	0.05736	0.0632949	0.00121699	0.0262602
cg22696982	2	177502905			Island	0.152742	0.101505	0.0778927	0.0627135	0.0748489	0.00195183	0.0318013
cg11542063	2	178129680	NFE2L2;NFE2L2;NFE2L2;NFE2L2	5'UTR;1stExon;TSS1500;TSS1500	Island	0.11237	0.0964245	0.0520839	0.0502284	0.0602858	0.00121699	0.0262602
cg04721582	2	178257292	LOC100130691;AGPS	Body;TSS200	Island	0.131916	0.0741689	0.0751216	0.0476685	0.0567941	0.00110368	0.0253235
cg06341370	2	179345001	MIR548N;PLEKHA3	Body;TSS200	Island	0.11516	0.079497	0.0634536	0.0452148	0.0517068	0.00234068	0.0343958
cg04053862	2	179345017	MIR548N;PLEKHA3	Body;TSS200	Island	0.158129	0.0687086	0.0962438	0.0493193	0.061885	0.000219889	0.017624
cg01789478	2	182545485	NEUROD1	TSS200	N_Shelf	0.237623	0.0696112	0.173632	0.0582	0.0639907	0.00234068	0.0343958
cg23306755	2	183936184				0.652365	0.0336839	0.70467	0.0512488	-0.0523055	0.0039435	0.0439275
cg26839791	2	187558512	FAM171B	TSS1500	N_Shore	0.363737	0.0524885	0.302262	0.0553667	0.0614755	0.000484102	0.0199331
cg10312875	2	188378844	TFPI;TFPI	5'UTR;5'UTR		0.718925	0.028605	0.774665	0.0574626	-0.0557396	0.00034808	0.0187309
cg16947583	2	189352810	GULP1	Body		0.677463	0.0365902	0.624553	0.0483471	0.0529094	0.00162093	0.0294209
cg03034070	2	190044841	COL5A2	TSS1500		0.486261	0.0461367	0.548626	0.0543652	-0.0623655	0.00195183	0.0318013
cg01027365	2	191184571	HIBCH;HIBCH	TSS200;TSS200	Island	0.144805	0.0859849	0.0793915	0.0560841	0.0654131	0.00332671	0.0405377
cg08946713	2	191844998	STAT1;STAT1	Body;Body		0.288241	0.0574796	0.36562	0.0806876	-0.0773784	0.00428765	0.0458257
cg27327370	2	192746685			Island	0.727245	0.0290776	0.781339	0.0547831	-0.0540939	0.00162093	0.0294209
cg23490246	2	197328556	HECW2	5'UTR		0.64846	0.044462	0.596425	0.0474973	0.0520349	0.00465761	0.0478539
cg06007320	2	198569882	MARS2	TSS1500	N_Shore	0.114225	0.0783266	0.0590601	0.0466176	0.055165	0.000817604	0.0228485
cg18148653	2	200336433	FLJ32063	Body	S_Shore	0.16312	0.0875154	0.101001	0.0540628	0.0621192	0.000999795	0.0245179
cg22924838	2	200715629			Island	0.15102	0.10053	0.0836439	0.0584698	0.0673759	0.00195183	0.0318013
cg16098332	2	201730594	CLK1;CLK1;CLK1;CLK1	TSS1500;TSS1500;TSS1500;TSS1500	S_Shore	0.564517	0.0411154	0.638311	0.0674609	-0.0737943	0.000738054	0.0221588
cg07227024	2	202163482	ALS2CR12;ALS2CR12	Body;Body		0.646567	0.152701	0.386305	0.257213	0.260261	0.00110368	0.0253235
cg17974460	2	202510866	MPP4	Body	S_Shelf	0.922562	0.0477668	0.853516	0.0601379	0.0690461	0.00213852	0.0330286
cg12492359	2	203242268	BMPR2	1stExon	Island	0.17386	0.0985041	0.0997289	0.0592328	0.0741315	0.000434276	0.0194724
cg22892485	2	203244643	BMPR2	Body	S_Shelf	0.513941	0.0326209	0.457071	0.0532988	0.0568698	0.00234068	0.0343958
cg22949040	2	204399512	RAPH1;RAPH1	5'UTR;5'UTR	Island	0.134179	0.0741842	0.0755352	0.0465653	0.0586442	0.000665448	0.0214506
cg19731541	2	206553344	NRP2;NRP2;NRP2;NRP2;NRP2;NRP2	Body;Body;Body;Body;Body;Body	S_Shelf	0.833348	0.0181865	0.781854	0.0362631	0.0514936	1.45771e-05	0.017277
cg15254786	2	207630414	MDH1B;FASTKD2;FASTKD2;FASTKD2;FASTKD2;FASTKD2	TSS1500;1stExon;1stExon;5'UTR;5'UTR;5'UTR	S_Shore	0.172014	0.0269701	0.113876	0.0475648	0.0581373	0.00213852	0.0330286
cg02607779	2	208030673	KLF7	TSS200	N_Shore	0.232035	0.0273007	0.179606	0.0483073	0.0524292	0.00121699	0.0262602
cg06728437	2	208031766	KLF7	TSS1500	S_Shore	0.101288	0.0570096	0.0482317	0.0428048	0.0530564	0.00121699	0.0262602
cg03716125	2	208541770				0.649398	0.0491638	0.582951	0.0534268	0.0664478	0.00162093	0.0294209
cg01201797	2	208635605	FZD5	TSS1500	S_Shore	0.134721	0.0407801	0.19262	0.0716308	-0.0578995	0.00121699	0.0262602
cg19917744	2	208890468	PLEKHM3	TSS200	S_Shore	0.136475	0.0194054	0.0821676	0.0526764	0.0543073	0.00305122	0.0389445
cg24987806	2	209130885	PIKFYVE;PIKFYVE	TSS200;TSS200	Island	0.128799	0.0961617	0.0678553	0.0494762	0.060944	0.00162093	0.0294209
cg19373099	2	210008092			N_Shelf	0.559748	0.0567276	0.632568	0.0682386	-0.0728201	0.00234068	0.0343958
cg10181911	2	210867059	RPE;RPE	TSS1500;TSS1500	N_Shore	0.178492	0.102722	0.105299	0.0589865	0.0731926	0.00428765	0.0458257
cg06459166	2	211035147	C2orf67	5'UTR	N_Shore	0.105388	0.0899958	0.0541029	0.0486246	0.0512855	0.00465761	0.0478539
cg03491895	2	213587996				0.776982	0.0281096	0.724608	0.0563194	0.0523735	0.00162093	0.0294209
cg24933605	2	216177085	ATIC	Body	Island	0.125512	0.0828256	0.0703135	0.0479431	0.0551988	0.000484102	0.0199331
cg02149880	2	216878419	MREG	TSS200	S_Shore	0.1905	0.0997074	0.118233	0.0613451	0.0722668	0.00279587	0.0373574
cg13811713	2	216946683	PECR;TMEM169;TMEM169;TMEM169;TMEM169;TMEM169;TMEM169;TMEM169;TMEM169	TSS200;1stExon;1stExon;5'UTR;5'UTR;1stExon;1stExon;5'UTR;5'UTR	Island	0.120317	0.0807093	0.0640312	0.0494517	0.0562862	7.13708e-05	0.017277
cg09977847	2	217070953	XRCC5	3'UTR		0.573213	0.0345261	0.522716	0.0490845	0.0504978	0.00279587	0.0373574
cg03222971	2	217559020	IGFBP5	Body	N_Shore	0.194832	0.0830639	0.121657	0.0602638	0.0731757	0.00505502	0.0499356
cg02792602	2	218808859	TNS1	TSS200		0.323576	0.0398696	0.256488	0.0539838	0.0670875	0.000817604	0.0228485
cg22712983	2	219187374	PNKD;PNKD	TSS1500;Body	N_Shore	0.682915	0.0605849	0.787824	0.0885337	-0.10491	0.00110368	0.0253235
cg04104609	2	219523980	ZNF142;BCS1L;BCS1L	5'UTR;TSS1500;TSS1500	Island	0.275659	0.0541378	0.220819	0.0473632	0.0548401	0.00147483	0.0282554
cg01797727	2	219645602	CYP27A1	TSS1500	N_Shore	0.614873	0.0369641	0.676516	0.0631141	-0.0616427	0.000247179	0.01788
cg25815024	2	219696567	PRKAG3	TSS200		0.781574	0.0367858	0.832056	0.0429419	-0.050482	0.000665448	0.0214506
cg03820828	2	219922362	IHH	Body	Island	0.176143	0.0755842	0.112045	0.0518586	0.0640988	0.00255943	0.0358302
cg16725050	2	220117771	TUBA4B;TUBA4A	TSS200;Body	N_Shore	0.149416	0.0694734	0.0932615	0.0499727	0.0561541	0.000389057	0.0191133
cg15015639	2	220282977	DES	TSS200	N_Shore	0.568911	0.0497354	0.495447	0.0855418	0.0734638	0.00234068	0.0343958
cg20456243	2	220352476	SPEG	Body	S_Shelf	0.62792	0.0256463	0.57398	0.0601239	0.05394	0.00362368	0.0421266
cg02629976	2	220411924	TMEM198	Body	N_Shore	0.64596	0.0429117	0.585242	0.0452161	0.0607176	0.00034808	0.0187309
cg07202368	2	220462342	STK11IP	TSS1500	Island	0.127394	0.0805352	0.0664987	0.0434055	0.0608951	0.00181802	0.0311513
cg05595691	2	224821967	MRPL44	TSS200	Island	0.170038	0.0591651	0.116675	0.0437337	0.0533626	0.00428765	0.0458257
cg15352431	2	226896008				0.183408	0.0858817	0.116005	0.0582026	0.0674031	0.00162093	0.0294209
cg13008631	2	227663034	IRS1	1stExon	Island	0.676198	0.0396786	0.742936	0.0446398	-0.066738	6.24337e-05	0.017277
cg23420331	2	228190042			Island	0.204985	0.0656349	0.135972	0.071049	0.0690129	0.0039435	0.0439275
cg07087156	2	228190257			Island	0.151657	0.0765721	0.0910382	0.0473182	0.0606189	0.00110368	0.0253235
cg08007990	2	231276624				0.120834	0.0847958	0.0683042	0.0528171	0.0525302	0.00234068	0.0343958
cg26796670	2	232469021			N_Shore	0.293178	0.0632221	0.231765	0.0388641	0.061413	0.00147483	0.0282554
cg26500773	2	232646331	PDE6D	TSS1500	Island	0.110878	0.0599519	0.0602779	0.029813	0.0505996	0.00375118	0.0435485
cg16511475	2	233272527	ALPPL2	Body	Island	0.806891	0.0833489	0.732187	0.137003	0.0747035	0.00362368	0.0421266
cg21566642	2	233284661			Island	0.50302	0.0689941	0.420122	0.0735216	0.0828981	0.00375118	0.0435485
cg24319892	2	233562412	GIGYF2;GIGYF2;GIGYF2;GIGYF2	5'UTR;5'UTR;5'UTR;5'UTR	Island	0.109888	0.0845123	0.0597138	0.0474442	0.0501743	0.00234068	0.0343958
cg16786661	2	234160315	ATG16L1;ATG16L1;ATG16L1;ATG16L1	1stExon;5'UTR;5'UTR;1stExon	Island	0.105905	0.0549955	0.05499	0.0365561	0.0509148	0.000153382	0.017277
cg11612905	2	234359654	DGKD;DGKD	Body;Body		0.557433	0.0440023	0.612008	0.0564167	-0.0545746	0.00362368	0.0421266
cg18553762	2	234763269	HJURP	TSS200	Island	0.121425	0.0726891	0.0664004	0.0444129	0.0550245	0.00121699	0.0262602
cg14406878	2	236720914	AGAP1;AGAP1	Body;Body		0.660272	0.0285501	0.608784	0.0572577	0.0514878	0.000665448	0.0214506
cg17316300	2	237381593	IQCA1	Body		0.690027	0.0377683	0.640013	0.0392319	0.0500134	0.00162093	0.0294209
cg16580681	2	237592822				0.583064	0.0767744	0.666848	0.0690468	-0.0837846	0.00134045	0.0272642
cg18173230	2	238207644				0.924522	0.0308872	0.869878	0.0477276	0.0546444	0.000173221	0.017277
cg22352273	2	238969464	SCLY	TSS200	Island	0.203526	0.140191	0.104904	0.087226	0.0986227	0.00134045	0.0272642
cg01763057	2	239112731	ILKAP	TSS1500	S_Shore	0.217939	0.0627512	0.159594	0.0428993	0.0583442	0.00162093	0.0294209
cg09839592	2	239478514				0.845669	0.0556647	0.897148	0.0408456	-0.0514789	0.000219889	0.017624
cg24215973	2	240111563	HDAC4	Body	Island	0.74809	0.0306486	0.811728	0.0609482	-0.0636387	0.00213852	0.0330286
cg15929228	2	240323491	HDAC4	TSS1500	Island	0.103465	0.0650236	0.0521219	0.0429118	0.0513434	0.00213852	0.0330286
cg21029631	2	240752524				0.777744	0.027762	0.717605	0.0654586	0.0601388	0.00162093	0.0294209
cg21598489	2	240874769			N_Shelf	0.626347	0.269694	0.848822	0.168669	-0.222475	0.00362368	0.0421266
cg10906826	2	240985618	OR6B3	TSS200	S_Shelf	0.613275	0.0240178	0.558771	0.0423336	0.0545034	0.0001356	0.017277
cg12358050	2	241309998				0.697375	0.0387834	0.644579	0.040192	0.0527963	0.000665448	0.0214506
cg11564239	2	241644188			S_Shelf	0.549445	0.048012	0.496318	0.0462554	0.0531271	0.00305122	0.0389445
cg07652786	2	241726053	KIF1A	Body	S_Shelf	0.472673	0.0713326	0.556173	0.0754412	-0.0835001	0.00465761	0.0478539
cg07591229	2	241922908			Island	0.226513	0.0434448	0.166875	0.056172	0.0596388	0.00134045	0.0272642
cg13009927	2	242254519	SEPT2;SEPT2;HDLBP;SEPT2;SEPT2	TSS1500;TSS1500;5'UTR;TSS1500;TSS1500	Island	0.19315	0.0790793	0.116597	0.0584944	0.0765526	0.00121699	0.0262602
cg12903924	2	242448061	STK25	TSS200	Island	0.100363	0.072548	0.0490648	0.0405799	0.051298	0.000904644	0.023636
cg02639108	2	242711009			Island	0.627537	0.0805692	0.716376	0.0839234	-0.0888391	0.00305122	0.0389445
cg14247008	2	242786046			Island	0.254677	0.0537459	0.184994	0.0638759	0.0696835	0.00332671	0.0405377
cg25890838	2	242801046	PDCD1;PDCD1	1stExon;5'UTR	S_Shore	0.48106	0.0392944	0.429934	0.0479799	0.0511253	0.00332671	0.0405377
cg00795812	2	242802009	PDCD1	TSS1500	N_Shelf	0.551555	0.0546108	0.486854	0.0552891	0.064701	0.00134045	0.0272642
cg03889044	2	242802099	PDCD1	TSS1500	N_Shelf	0.565111	0.0552652	0.50092	0.0573126	0.0641908	0.00195183	0.0318013
cg18781835	2	242892815				0.758342	0.0367419	0.703354	0.0422903	0.0549882	0.000999795	0.0245179
cg20538350	2	242893070				0.259097	0.0421677	0.202538	0.0450314	0.056559	0.000195312	0.0175023
cg21767135	3	3169141	TRNT1	5'UTR	Island	0.18926	0.0440338	0.13605	0.050375	0.0532095	0.00332671	0.0405377
cg20912439	3	3221099	CRBN	Body	Island	0.103568	0.0734787	0.0528345	0.044043	0.0507331	0.00053895	0.0203779
cg00300090	3	4345167	SETMAR;SETMAR	1stExon;TSS200	Island	0.112844	0.0485824	0.0577417	0.0405991	0.055102	0.00121699	0.0262602
cg09407429	3	4534383	ITPR1;ITPR1;ITPR1	TSS1500;TSS1500;TSS1500	N_Shore	0.207851	0.060625	0.142406	0.0511127	0.0654451	0.00059924	0.0208573
cg06716686	3	4535154	ITPR1;ITPR1;ITPR1;ITPR1;ITPR1;ITPR1	1stExon;5'UTR;1stExon;1stExon;5'UTR;5'UTR	Island	0.122764	0.0708615	0.0686894	0.0395243	0.0540747	0.00134045	0.0272642
cg12262069	3	5028410			Island	0.138811	0.0960761	0.0783988	0.0546135	0.0604124	0.000389057	0.0191133
cg18604876	3	5164258	ARL8B	1stExon	Island	0.232153	0.0314603	0.165457	0.0582384	0.0666959	0.00162093	0.0294209
cg27333271	3	7268498	GRM7;GRM7	Body;Body		0.841599	0.0375571	0.786011	0.0535522	0.0555885	0.00053895	0.0203779
cg04377724	3	9258433	SRGAP3;SRGAP3	Body;Body		0.810099	0.0623926	0.863854	0.0482456	-0.0537546	0.00177963	0.0305545
cg01314252	3	9943828	IL17RE;IL17RE;IL17RE	TSS1500;TSS1500;TSS1500		0.142773	0.089624	0.0806489	0.0546868	0.0621246	0.00110368	0.0253235
cg04358685	3	12598421	MKRN2	TSS200	Island	0.235159	0.0709634	0.168739	0.0632017	0.0664206	0.00465761	0.0478539
cg26692003	3	13063165	IQSEC1	Body		0.835131	0.0372929	0.782729	0.0490545	0.0524019	0.00213852	0.0330286
cg07582862	3	13549288				0.45659	0.0363656	0.517379	0.0558264	-0.0607889	0.00134045	0.0272642
cg12307333	3	13663538	FBLN2;FBLN2;FBLN2	Body;Body;Body		0.754083	0.0365705	0.807773	0.054547	-0.0536901	0.00110368	0.0253235
cg13602813	3	13920840	WNT7A	Body	Island	0.213357	0.0680654	0.155204	0.0543285	0.0581535	0.00255943	0.0358302
cg09396181	3	13921839	WNT7A	TSS1500	Island	0.156783	0.075671	0.0976316	0.0449842	0.0591513	0.000484102	0.0199331
cg07580707	3	14220061	XPC;XPC;LSM3;XPC	Body;1stExon;TSS200;1stExon	Island	0.157125	0.0510581	0.093777	0.0553917	0.0633479	0.000665448	0.0214506
cg13336860	3	14223120	LSM3	Body	S_Shelf	0.573545	0.042481	0.636875	0.0484013	-0.0633299	0.000738054	0.0221588
cg08468401	3	14303131				0.414397	0.0554616	0.351639	0.058827	0.0627589	0.00305122	0.0389445
cg24845998	3	14567945	GRIP2	Body		0.824386	0.0458243	0.759695	0.0407312	0.0646911	9.27504e-05	0.017277
cg26770187	3	14693171	C3orf19	TSS200	Island	0.160761	0.00844587	0.110041	0.0473773	0.0507197	0.00505502	0.0499356
cg21871583	3	15374148	SH3BP5;SH3BP5	TSS200;5'UTR	Island	0.233985	0.0371108	0.182529	0.0601368	0.0514551	0.0039435	0.0439275
cg21496518	3	15374154	SH3BP5;SH3BP5	TSS200;5'UTR	Island	0.267521	0.0376403	0.210911	0.06148	0.0566101	0.00505502	0.0499356
cg05673432	3	15919505			Island	0.772663	0.0383929	0.827674	0.0543618	-0.0550112	0.000665448	0.0214506
cg26326615	3	18485765			Island	0.17963	0.0679995	0.112849	0.0482864	0.0667814	0.000153382	0.017277
cg18500192	3	19189930	KCNH8	TSS200	Island	0.1389	0.0821733	0.0744764	0.0574927	0.0644235	0.00255943	0.0358302
cg19243780	3	23567565	UBE2E2	Body		0.868923	0.0369488	0.807787	0.0686635	0.0611359	0.00362368	0.0421266
cg18404374	3	26663551	LRRC3B	TSS1500	N_Shore	0.263884	0.0339959	0.316235	0.0490048	-0.0523507	0.000817604	0.0228485
cg24309256	3	28390795	AZI2;AZI2;AZI2	TSS200;TSS200;TSS200	Island	0.125713	0.0681532	0.0734358	0.04209	0.0522777	0.00195183	0.0318013
cg14656948	3	30638618				0.829711	0.0380588	0.774009	0.0546844	0.0557025	0.00234068	0.0343958
cg16154073	3	32433121	CMTM7;CMTM7	TSS200;TSS200	Island	0.181668	0.102158	0.102271	0.0652672	0.0793976	0.000153382	0.017277
cg23243038	3	32859558	TRIM71;TRIM71	5'UTR;1stExon	Island	0.210072	0.049573	0.148176	0.0406384	0.0618956	9.27504e-05	0.017277
cg00744866	3	33701209	CLASP2	Body		0.267415	0.039711	0.333712	0.0745133	-0.0662965	0.00305122	0.0389445
cg09352908	3	37017749				0.757036	0.0375834	0.834885	0.0651855	-0.077849	0.00213852	0.0330286
cg15681239	3	38080203	DLEC1;DLEC1	TSS1500;TSS1500	N_Shore	0.286123	0.0553533	0.226439	0.0411933	0.0596836	0.00332671	0.0405377
cg02243386	3	39234924	XIRP1	TSS1500		0.808015	0.0396642	0.756801	0.036129	0.0512144	0.000665448	0.0214506
cg26167161	3	40351380	EIF1B;EIF1B	1stExon;5'UTR	Island	0.1697	0.0899573	0.101933	0.0578216	0.0677666	0.000484102	0.0199331
cg10109351	3	40657083			N_Shore	0.138631	0.0669434	0.0882912	0.0562105	0.0503394	0.00428765	0.0458257
cg17250947	3	42642016	NKTR	TSS200	Island	0.149937	0.0557089	0.0999083	0.0411138	0.0500287	0.00134045	0.0272642
cg06059360	3	42657618	NKTR	Body		0.505649	0.0778361	0.609905	0.100988	-0.104256	0.00255943	0.0358302
cg19760072	3	42699933	ZBTB47	Body	N_Shore	0.878471	0.0672998	0.934413	0.0435168	-0.055942	0.00234068	0.0343958
cg05583921	3	42700678	ZBTB47	Body	S_Shore	0.490604	0.0799339	0.590409	0.0918556	-0.0998043	0.00465761	0.0478539
cg10911980	3	43146909	C3orf39	5'UTR	N_Shore	0.468276	0.0328694	0.416005	0.0510874	0.0522704	0.00428765	0.0458257
cg02330114	3	43663594	ANO10	TSS200	N_Shore	0.413891	0.0258569	0.35449	0.0615335	0.0594002	0.00465761	0.0478539
cg24532083	3	44100380				0.458646	0.050175	0.403159	0.0416728	0.055487	0.00279587	0.0373574
cg03592283	3	44666723	ZNF197;ZNF197	5'UTR;5'UTR	Island	0.13459	0.0584931	0.0781843	0.0467775	0.0564058	0.00305122	0.0389445
cg11571943	3	44771316	ZNF501	5'UTR	S_Shore	0.166285	0.0754251	0.112185	0.0466668	0.0541007	0.0039435	0.0439275
cg09053247	3	44802549	KIF15;KIAA1143	TSS1500;Body	N_Shore	0.59176	0.0418145	0.6581	0.0678411	-0.0663403	0.000999795	0.0245179
cg14965968	3	44803235	KIF15;KIF15;KIAA1143	1stExon;5'UTR;TSS200	Island	0.124588	0.0727139	0.0628888	0.0523134	0.0616996	0.000277454	0.0180844
cg09700085	3	45838028	SLC6A20;SLC6A20;SLC6A20;SLC6A20	1stExon;1stExon;5'UTR;5'UTR	Island	0.245207	0.115841	0.15176	0.0856743	0.0934476	0.00465761	0.0478539
cg05485520	3	45883628	LZTFL1	TSS200	Island	0.156596	0.0260717	0.0963205	0.0489105	0.0602756	0.00213852	0.0330286
cg08450017	3	45984838	CXCR6;FYCO1	TSS200;Body		0.557681	0.0926691	0.443287	0.0980362	0.114394	0.00213852	0.0330286
cg18361815	3	46671334				0.129873	0.0872307	0.0696016	0.0519626	0.0602712	0.000817604	0.0228485
cg15561453	3	47459664	SCAP	Body	Island	0.683376	0.0418242	0.73913	0.0600644	-0.055754	0.00465761	0.0478539
cg01374398	3	47516975	SCAP	5'UTR	N_Shore	0.239021	0.0884333	0.164433	0.0675595	0.0745888	0.0039435	0.0439275
cg02332206	3	47933600	MAP4;MAP4;MAP4;MAP4	Body;Body;Body;Body		0.880648	0.112255	0.933389	0.0341633	-0.0527415	0.00362368	0.0421266
cg14012610	3	48673451	SLC26A6;SLC26A6;SLC26A6	TSS1500;TSS1500;TSS1500	S_Shore	0.227239	0.0598646	0.167935	0.0497482	0.0593037	0.000738054	0.0221588
cg02773588	3	48698519	CELSR3	1stExon	Island	0.684115	0.0426047	0.745728	0.0562462	-0.0616126	0.00234068	0.0343958
cg01974004	3	48956200	C3orf71;ARIH2	1stExon;TSS200	Island	0.109557	0.082894	0.0565422	0.0439951	0.0530144	0.00162093	0.0294209
cg06679760	3	49027156	P4HTM;P4HTM	TSS200;TSS200	Island	0.137106	0.0771363	0.0773322	0.0482014	0.059774	0.000817604	0.0228485
cg07226813	3	49044374	P4HTM;WDR6;P4HTM	3'UTR;TSS1500;3'UTR	Island	0.107178	0.0757847	0.056818	0.0431132	0.05036	0.000484102	0.0199331
cg10788918	3	49142251	QARS	TSS200	Island	0.0948546	0.0804675	0.0413848	0.0440075	0.0534699	0.000195312	0.0175023
cg11320271	3	49235465	CCDC36;CCDC36	TSS1500;TSS1500	N_Shore	0.82569	0.0354038	0.774669	0.0397758	0.0510209	0.000434276	0.0194724
cg01755728	3	49449714	TCTA;TCTA;RHOA	1stExon;5'UTR;TSS200	Island	0.157579	0.0690398	0.106881	0.0412843	0.0506989	0.00147483	0.0282554
cg22290284	3	49726443	MST1;RNF123	TSS1500;TSS1500	N_Shore	0.413277	0.0377868	0.354067	0.0523094	0.0592094	0.000434276	0.0194724
cg01520586	3	50280404	GNAI2	Body		0.1837	0.0816536	0.123786	0.0556408	0.0599142	0.00255943	0.0358302
cg18165186	3	50314180	SEMA3B;SEMA3B	3'UTR;3'UTR	Island	0.672171	0.0338481	0.726266	0.0439423	-0.0540944	0.00059924	0.0208573
cg02604939	3	50330083	IFRD2	TSS200	Island	0.116287	0.0851922	0.0619969	0.0520778	0.0542905	0.00305122	0.0389445
cg16563178	3	50358443	HYAL2;HYAL2	5'UTR;5'UTR	Island	0.267503	0.0587485	0.196581	0.0617303	0.0709223	0.00053895	0.0203779
cg02930432	3	50375483	RASSF1;RASSF1;RASSF1;RASSF1	TSS1500;Body;Body;5'UTR	Island	0.122056	0.0895839	0.0617858	0.0532706	0.0602701	4.74958e-05	0.017277
cg09386807	3	50375496	RASSF1;RASSF1;RASSF1;RASSF1	TSS1500;Body;Body;5'UTR	Island	0.177083	0.0834941	0.109023	0.0650559	0.06806	0.00465761	0.0478539
cg20919844	3	50388170	TUSC4;CYB561D2;TUSC4	5'UTR;TSS200;1stExon	Island	0.141772	0.086018	0.0698601	0.0526518	0.0719118	6.24337e-05	0.017277
cg00457234	3	50398640			S_Shore	0.589831	0.0657524	0.66233	0.0728692	-0.072499	0.00110368	0.0253235
cg05541267	3	50647374	CISH;CISH	Body;Body	N_Shore	0.741534	0.0472862	0.689445	0.0606774	0.0520892	0.00332671	0.0405377
cg09010904	3	51573036			Island	0.160124	0.0605001	0.102159	0.0517086	0.0579651	0.00234068	0.0343958
cg12414872	3	52030010	RPL29	TSS200	Island	0.123576	0.0735729	0.0692332	0.0413357	0.054343	0.00121699	0.0262602
cg21408716	3	52279700	PPM1M;PPM1M	TSS1500;TSS1500	Island	0.259647	0.0242131	0.206379	0.051781	0.0532681	0.00213852	0.0330286
cg01910272	3	52489346	TNNC1;NISCH	TSS1500;TSS200	N_Shore	0.179361	0.100023	0.104662	0.0616884	0.0746998	0.00195183	0.0318013
cg25938530	3	52812367	ITIH1;ITIH1	TSS200;Body		0.36345	0.04771	0.420533	0.0417878	-0.0570832	0.00110368	0.0253235
cg07621169	3	53277395	TKT;TKT;TKT	Body;Body;Body		0.668025	0.0458903	0.725174	0.0398399	-0.0571493	0.00110368	0.0253235
cg13284007	3	53381865	DCP1A	TSS1500	Island	0.178467	0.0800944	0.105895	0.0592996	0.0725719	0.000195312	0.0175023
cg27213276	3	53764401	CACNA1D;CACNA1D;CACNA1D	Body;Body;Body		0.935093	0.0497961	0.883552	0.0485871	0.0515416	0.00234068	0.0343958
cg17810853	3	53879737	IL17RB;CHDH	TSS1500;5'UTR	Island	0.232394	0.0618892	0.177398	0.0459203	0.0549951	0.00428765	0.0458257
cg20982412	3	54155626	CACNA2D3	TSS1500	Island	0.285028	0.0615179	0.220342	0.0492311	0.064686	0.00121699	0.0262602
cg26681383	3	54700753	CACNA2D3	Body		0.714867	0.0349143	0.647283	0.0601684	0.0675838	0.000434276	0.0194724
cg17246714	3	55519186	WNT5A	Body	Island	0.190679	0.104756	0.110639	0.0684404	0.0800396	0.000817604	0.0228485
cg11228744	3	55694719	C3orf51;ERC2	TSS1500;3'UTR		0.719438	0.0545958	0.661651	0.0433647	0.0577875	0.00332671	0.0405377
cg18686165	3	57200492	IL17RD	TSS1500	S_Shore	0.753525	0.0479988	0.80743	0.038457	-0.0539048	0.000999795	0.0245179
cg26017506	3	57312779	ASB14;ASB14	1stExon;Body		0.719366	0.0236955	0.770853	0.046523	-0.0514866	0.000434276	0.0194724
cg12443367	3	57557788	ARF4	3'UTR		0.83931	0.04856	0.891619	0.0405235	-0.0523088	0.00332671	0.0405377
cg08081407	3	57583693	ARF4	TSS1500	S_Shore	0.333978	0.0749619	0.267705	0.0640289	0.0662726	0.00505502	0.0499356
cg11661534	3	58570605			N_Shore	0.346924	0.0257179	0.293637	0.0530114	0.0532864	0.00147483	0.0282554
cg27192606	3	61728802	PTPRG	Body		0.709978	0.0259012	0.78628	0.0574396	-0.076302	0.000173221	0.017277
cg03826247	3	61911607	PTPRG	Body		0.684699	0.0318871	0.618908	0.0648132	0.0657911	0.000173221	0.017277
cg07759478	3	63273927	SYNPR	Body		0.822794	0.0290918	0.710236	0.165961	0.112558	0.00505502	0.0499356
cg22134162	3	63841271	THOC7	Body		0.320206	0.0633207	0.414991	0.0636719	-0.0947856	0.000153382	0.017277
cg06577708	3	64008893	PSMD6	Body	Island	0.161354	0.0788455	0.100173	0.0543075	0.0611809	0.00162093	0.0294209
cg03170262	3	64096491	PRICKLE2	Body		0.877596	0.0157788	0.817051	0.0500345	0.0605442	2.14349e-06	0.017277
cg19984681	3	64479957				0.292806	0.0416891	0.240454	0.0439706	0.052352	0.00234068	0.0343958
cg02917236	3	64903186	MIR548A2	Body		0.664951	0.024025	0.594313	0.0566175	0.0706376	0.000153382	0.017277
cg15764058	3	66024691	MAGI1;MAGI1;MAGI1	TSS200;TSS200;TSS200	Island	0.255243	0.0612711	0.180282	0.059513	0.0749605	0.000434276	0.0194724
cg11319362	3	69134161	ARL6IP5;ARL6IP5	1stExon;5'UTR	Island	0.121481	0.0581426	0.0704115	0.034977	0.0510691	0.00034808	0.0187309
cg16848306	3	69588493			N_Shelf	0.801776	0.0505101	0.729079	0.0483607	0.072697	7.13708e-05	0.017277
cg21664636	3	70432664				0.820254	0.0455815	0.748097	0.0829562	0.0721561	0.00428765	0.0458257
cg14843831	3	71380535	FOXP1;FOXP1	5'UTR;5'UTR		0.680115	0.0298327	0.735103	0.0418205	-0.0549881	0.000219889	0.017624
cg18558767	3	71592056	FOXP1;MIR1284;FOXP1	5'UTR;TSS1500;5'UTR		0.385165	0.0630717	0.468323	0.0801996	-0.0831577	0.00255943	0.0358302
cg22888463	3	71779016	EIF4E3;EIF4E3;EIF4E3	5'UTR;TSS1500;5'UTR		0.319548	0.0597855	0.259426	0.0471127	0.0601226	0.0039435	0.0439275
cg07867325	3	73159953			Island	0.548617	0.0252155	0.642232	0.0817301	-0.093615	0.000389057	0.0191133
cg04509446	3	75553723				0.747063	0.0645955	0.809776	0.0513317	-0.0627133	0.00147483	0.0282554
cg05596328	3	75668627			Island	0.321771	0.0250171	0.263035	0.0548214	0.0587354	0.00195183	0.0318013
cg24609424	3	76063500				0.689166	0.0683095	0.74597	0.0533601	-0.056804	0.00332671	0.0405377
cg08450091	3	82857215			Island	0.615882	0.0677473	0.713895	0.0965813	-0.0980128	0.00255943	0.0358302
cg08973672	3	87210807				0.620169	0.0295976	0.568051	0.0551764	0.0521178	0.000904644	0.023636
cg01754155	3	98620518	DCBLD2;DCBLD2	5'UTR;1stExon	Island	0.115752	0.0768774	0.0583168	0.048054	0.0574351	0.000999795	0.0245179
cg20276377	3	99595026	C3orf26;FILIP1L;MIR548G;FILIP1L;FILIP1L;FILIP1L	Body;Body;Body;1stExon;5'UTR;Body	Island	0.0323303	0.0220349	0.0870208	0.0665442	-0.0546905	0.00305122	0.0389445
cg20297566	3	99979976	TBC1D23	Body	Island	0.198415	0.0813359	0.128952	0.0570682	0.0694632	0.00059924	0.0208573
cg22532079	3	100712058	ABI3BP	Body		0.599961	0.0602758	0.502682	0.0965939	0.0972793	0.00195183	0.0318013
cg06186646	3	107148953			N_Shore	0.157257	0.0635008	0.103262	0.0499584	0.0539953	0.00279587	0.0373574
cg10431989	3	108021214	HHLA2	TSS200		0.826745	0.0238642	0.761478	0.0678557	0.0652672	0.00059924	0.0208573
cg27043141	3	111851265	GCET2;GCET2	5'UTR;Body		0.800639	0.0356922	0.732507	0.0564932	0.0681322	0.000277454	0.0180844
cg16006965	3	111852325	GCET2;GCET2	TSS1500;TSS1500		0.355134	0.0680531	0.267567	0.0926279	0.0875662	0.00177963	0.0305545
cg06784576	3	113465925	ATP6V1A;ATP6V1A;NAA50	1stExon;5'UTR;TSS1500	S_Shore	0.0964677	0.0702288	0.0456498	0.0383681	0.050818	0.000484102	0.0199331
cg08510077	3	113666901	ZDHHC23;ZDHHC23	1stExon;5'UTR	Island	0.21887	0.0537738	0.152331	0.0636648	0.0665396	0.00195183	0.0318013
cg18777999	3	115377360	GAP43;GAP43	Body;5'UTR	Island	0.137783	0.0729279	0.0785842	0.0442847	0.0591991	0.00213852	0.0330286
cg10960118	3	115386082	GAP43;GAP43	Body;Body		0.851981	0.0547566	0.786785	0.057418	0.0651956	0.00147483	0.0282554
cg17582391	3	119814100	GSK3B;GSK3B	TSS1500;TSS1500	Island	0.124016	0.0724936	0.0658848	0.0484493	0.0581315	0.00121699	0.0262602
cg04155830	3	120314864	NDUFB4;NDUFB4	TSS1500;TSS1500	N_Shore	0.188253	0.0378749	0.129973	0.0350825	0.0582801	0.000119678	0.017277
cg23727520	3	121741145	ILDR1	TSS200		0.314027	0.0375578	0.240274	0.0609613	0.0737533	0.00053895	0.0203779
cg25564800	3	122234134	KPNA1;KPNA1	TSS1500;TSS1500	S_Shore	0.290154	0.0482273	0.224444	0.0450915	0.0657098	0.00034808	0.0187309
cg26403284	3	122512611	DIRC2;HSPBAP1;HSPBAP1	TSS1500;5'UTR;1stExon	Island	0.150057	0.0647554	0.0957322	0.0470158	0.0543251	0.00110368	0.0253235
cg13398864	3	122920640	SEC22A	TSS200	N_Shore	0.150432	0.0687269	0.0952756	0.0460264	0.0551562	0.00332671	0.0405377
cg02692893	3	123708030	ROPN1	5'UTR	N_Shelf	0.633089	0.0387706	0.582927	0.0488367	0.0501621	0.0039435	0.0439275
cg00984696	3	124128381	KALRN;KALRN	Body;Body		0.499975	0.0333571	0.44186	0.0438293	0.058115	0.000219889	0.017624
cg23475018	3	124277638	KALRN	Body		0.622139	0.040142	0.569915	0.0507164	0.0522245	0.00234068	0.0343958
cg21547594	3	125412248				0.643833	0.0291199	0.713186	0.0540343	-0.0693532	8.14375e-05	0.017277
cg12181751	3	125474960				0.779165	0.028838	0.843159	0.053428	-0.0639943	0.00053895	0.0203779
cg14857193	3	125852009	ALDH1L1	Body		0.666732	0.0355332	0.612617	0.0498036	0.0541153	0.00059924	0.0208573
cg08216768	3	127175552			S_Shore	0.234053	0.0971546	0.149926	0.0649081	0.0841268	0.00121699	0.0262602
cg22508569	3	127771381	SEC61A1;SEC61A1	5'UTR;1stExon	Island	0.158041	0.0764897	0.0934855	0.048808	0.0645557	0.000219889	0.017624
cg13445258	3	128369860	RPN1	TSS200	S_Shore	0.145177	0.0100883	0.0863414	0.0431076	0.0588354	3.1028e-05	0.017277
cg19205850	3	128446370	RAB7A	5'UTR	S_Shore	0.724251	0.0341568	0.666022	0.0547695	0.0582298	0.00134045	0.0272642
cg13404532	3	128483276	RAB7A	5'UTR	N_Shore	0.537067	0.0806633	0.621822	0.0905728	-0.0847545	0.00465761	0.0478539
cg13284070	3	128483832	RAB7A	5'UTR	Island	0.726914	0.0420325	0.784527	0.0485439	-0.0576134	0.00255943	0.0358302
cg11901034	3	128598214	ACAD9	TSS200	Island	0.151351	0.0927998	0.0749012	0.0554599	0.0764502	0.000434276	0.0194724
cg04571130	3	128967393	COPG	TSS1500	N_Shore	0.435793	0.0424855	0.499624	0.067474	-0.0638308	0.00362368	0.0421266
cg21028292	3	129158769	IFT122;IFT122;MBD4;IFT122;MBD4;IFT122	TSS200;TSS200;1stExon;TSS200;5'UTR;TSS200	Island	0.0939752	0.0750194	0.0434274	0.0422401	0.0505478	0.000738054	0.0221588
cg12457721	3	129822854	LOC729375	Body		0.721451	0.0616298	0.781513	0.0466064	-0.0600627	0.000484102	0.0199331
cg04534198	3	130745460	NEK11;ASTE1;ASTE1;NEK11;NEK11	TSS1500;1stExon;5'UTR;TSS1500;TSS1500	Island	0.11962	0.0925481	0.0535795	0.054529	0.0660409	0.0001356	0.017277
cg02738677	3	133265129				0.70176	0.0150586	0.798486	0.0720217	-0.0967262	4.74958e-05	0.017277
cg01448562	3	133502909			Island	0.889128	0.0556418	0.940453	0.0363527	-0.0513251	0.00305122	0.0389445
cg00511167	3	134206503	CEP63;CEP63;CEP63;CEP63	5'UTR;5'UTR;5'UTR;5'UTR	S_Shore	0.515746	0.0634466	0.588901	0.0682898	-0.0731542	0.00213852	0.0330286
cg04352763	3	134634602	EPHB1	Body		0.752896	0.0558857	0.650714	0.0977959	0.102182	0.000904644	0.023636
cg01363198	3	134878739	EPHB1	Body		0.589596	0.0465475	0.531487	0.0534547	0.0581095	0.00465761	0.0478539
cg02773019	3	135684688	PPP2R3A;PPP2R3A	5'UTR;1stExon	Island	0.157719	0.0132826	0.107415	0.0403183	0.0503038	0.000219889	0.017624
cg26010175	3	135969053	PCCB	TSS200	Island	0.104203	0.0602521	0.0500938	0.0469811	0.0541088	0.000904644	0.023636
cg07624918	3	136533970			N_Shelf	0.582092	0.031587	0.632455	0.053565	-0.0503633	0.00332671	0.0405377
cg03802069	3	137482593	SOX14	TSS1500	N_Shore	0.200846	0.0800471	0.133604	0.0563881	0.0672415	0.000738054	0.0221588
cg01519350	3	137906342	ARMC8;ARMC8;ARMC8;ARMC8;ARMC8;ARMC8	1stExon;5'UTR;1stExon;5'UTR;5'UTR;1stExon	Island	0.1381	0.00964912	0.081346	0.044305	0.0567538	0.000105451	0.017277
cg11283100	3	138634282			N_Shore	0.160584	0.0871918	0.0951185	0.0554989	0.0654655	0.00147483	0.0282554
cg15665928	3	138658345			Island	0.197431	0.0719122	0.140082	0.0495198	0.0573488	0.00362368	0.0421266
cg02925229	3	139258948	RBP1;RBP1;RBP1	TSS1500;TSS1500;TSS1500	S_Shore	0.221713	0.0654422	0.15977	0.0559609	0.0619429	0.00505502	0.0499356
cg25857710	3	139654740	CLSTN2	Body	Island	0.165805	0.0912954	0.0965545	0.0601158	0.0692503	0.000277454	0.0180844
cg03278965	3	141595308	ATP1B3	TSS200	Island	0.172037	0.0849345	0.100227	0.0575136	0.0718106	0.000219889	0.017624
cg19628164	3	143689916	C3orf58	TSS1500	Island	0.118193	0.0670921	0.0673389	0.0399808	0.0508538	0.00162093	0.0294209
cg11272515	3	147077468			Island	0.164935	0.0738435	0.109629	0.0525486	0.055306	0.00195183	0.0318013
cg15504461	3	147140880			N_Shore	0.242632	0.0279486	0.300425	0.0457143	-0.0577923	0.000173221	0.017277
cg14866567	3	148682959				0.79696	0.0904179	0.887706	0.0600614	-0.090746	0.00305122	0.0389445
cg17697381	3	148709363	GYG1	TSS200	Island	0.143522	0.0840098	0.0802297	0.0526632	0.0632922	0.00053895	0.0203779
cg08498836	3	149292366	WWTR1;WWTR1;WWTR1	Body;Body;Body		0.832782	0.0289127	0.779407	0.0542784	0.0533743	0.00147483	0.0282554
cg24377330	3	149375961	WWTR1;WWTR1;WWTR1	5'UTR;TSS200;TSS200	Island	0.135801	0.1024	0.0663099	0.0543618	0.0694906	0.000738054	0.0221588
cg17346866	3	149431870				0.815929	0.0476747	0.876506	0.0446803	-0.060577	0.000247179	0.01788
cg00832928	3	150329458	SELT	Body	Island	0.577342	0.0421843	0.670048	0.0665328	-0.0927058	5.45076e-05	0.017277
cg11564042	3	150479915	SIAH2	Body	Island	0.195365	0.0995772	0.11396	0.0634938	0.0814055	0.000738054	0.0221588
cg00219763	3	151388224				0.757423	0.0400962	0.811114	0.0399642	-0.0536911	0.000484102	0.0199331
cg26431313	3	151987306	LOC401093;MBNL1;LOC401093;MBNL1	Body;5'UTR;Body;5'UTR	Island	0.136662	0.0731275	0.0784571	0.0476531	0.058205	0.000665448	0.0214506
cg08516222	3	153840255	SGEF	Body	Island	0.185294	0.0656932	0.123965	0.0496485	0.061329	0.000904644	0.023636
cg14969094	3	156848003				0.427533	0.0336374	0.358186	0.0589252	0.0693474	0.000195312	0.0175023
cg21942256	3	156892528			N_Shore	0.170295	0.083766	0.110311	0.0542986	0.0599845	0.00305122	0.0389445
cg04532033	3	157823158	SHOX2;SHOX2;SHOX2	Body;Body;Body	Island	0.210511	0.0815598	0.144124	0.0614623	0.0663879	0.00305122	0.0389445
cg16627395	3	158288958	MLF1;MLF1;MLF1;MLF1;MLF1;MLF1	5'UTR;1stExon;1stExon;5'UTR;1stExon;5'UTR	Island	0.12528	0.0792584	0.071576	0.0431532	0.0537041	0.00484242	0.0496516
cg08977270	3	158450833	RARRES1;RARRES1	TSS1500;TSS1500	S_Shore	0.769158	0.0602921	0.822131	0.0534933	-0.0529736	0.00332671	0.0405377
cg11411107	3	160473611	PPM1L	TSS1500	Island	0.166037	0.0754269	0.0980901	0.0542901	0.0679469	0.000247179	0.01788
cg18128437	3	167453397	PDCD10;SERPINI1;PDCD10;SERPINI1;PDCD10	TSS1500;TSS200;TSS1500;TSS200;TSS1500	S_Shore	0.221486	0.0963214	0.147296	0.060077	0.0741892	0.00465761	0.0478539
cg20228115	3	167813730	GOLIM4	TSS1500	Island	0.172674	0.0952198	0.100756	0.0579597	0.0719177	0.00428765	0.0458257
cg13501181	3	167967446	C3orf50	Body	Island	0.124383	0.0766273	0.0671559	0.0493155	0.0572276	0.000904644	0.023636
cg00424800	3	169755602	GPR160	TSS200	Island	0.160954	0.0867925	0.0977438	0.0319003	0.06321	0.00134045	0.0272642
cg20714059	3	170214166	SLC7A14	Body		0.838208	0.0293183	0.88896	0.0390359	-0.0507527	0.000484102	0.0199331
cg00320862	3	170588302	RPL22L1	TSS1500	S_Shore	0.135608	0.0624151	0.0844852	0.0455668	0.0511225	0.00234068	0.0343958
cg11927995	3	171671934				0.739513	0.0574801	0.80156	0.0629672	-0.0620468	0.00305122	0.0389445
cg07318834	3	171940586	FNDC3B;FNDC3B	Body;Body		0.573411	0.031732	0.631018	0.0550291	-0.0576076	0.000999795	0.0245179
cg17680813	3	172394387	NCEH1;NCEH1;NCEH1;NCEH1	5'UTR;Body;Body;5'UTR		0.548761	0.0515449	0.611578	0.0642491	-0.0628173	0.00332671	0.0405377
cg15073462	3	172469117			S_Shore	0.222725	0.0816841	0.141032	0.0637319	0.0816932	0.000999795	0.0245179
cg17014718	3	174095241			Island	0.699234	0.0580121	0.749895	0.0446017	-0.0506608	0.00255943	0.0358302
cg24310293	3	174667965	NAALADL2	Body		0.915175	0.0177218	0.853566	0.112091	0.0616087	0.00147483	0.0282554
cg12999932	3	177412249				0.133999	0.057948	0.201716	0.0519042	-0.0677175	0.00162093	0.0294209
cg27614445	3	179041226	ZNF639	TSS1500	Island	0.20424	0.0753296	0.14449	0.0689085	0.0597506	0.00362368	0.0421266
cg14967814	3	179041370	ZNF639	TSS200	Island	0.143903	0.0571029	0.0823864	0.0398301	0.0615162	0.000153382	0.017277
cg12872693	3	179168798	GNB4	5'UTR	Island	0.163914	0.0739824	0.095786	0.0619872	0.0681283	0.00110368	0.0253235
cg25215498	3	179560139	PEX5L	Body		0.483389	0.051499	0.54771	0.0613669	-0.0643211	0.00465761	0.0478539
cg06082228	3	180318424	TTC14;TTC14	TSS1500;TSS1500	N_Shore	0.729227	0.0274864	0.642943	0.0750393	0.0862837	0.000665448	0.0214506
cg05787890	3	183165321			Island	0.133874	0.0827257	0.0792265	0.0487498	0.0546479	0.00279587	0.0373574
cg11888381	3	184053532	FAM131A	TSS200	N_Shore	0.255331	0.0742781	0.20056	0.0544131	0.0547709	0.00465761	0.0478539
cg03758392	3	184870408	C3orf70	Body	Island	0.126249	0.0152395	0.0717963	0.0445306	0.0544532	0.000310984	0.0183966
cg14688588	3	184870705	C3orf70;C3orf70	1stExon;5'UTR	Island	0.344443	0.0190148	0.292068	0.0582262	0.0523748	0.000904644	0.023636
cg03434872	3	186524395	RFC4;RFC4;RFC4	1stExon;TSS200;5'UTR	Island	0.0765913	0.0681843	0.0263011	0.0351279	0.0502902	0.000355153	0.0191091
cg05264446	3	187457128	BCL6	5'UTR	N_Shore	0.117923	0.0826373	0.0643237	0.0477682	0.0535995	0.000434276	0.0194724
cg04483101	3	189349278	TP63;TP63;TP63;TP63;TP63;TP63	5'UTR;5'UTR;5'UTR;1stExon;1stExon;1stExon		0.674332	0.0886138	0.753537	0.0555107	-0.0792053	0.00362368	0.0421266
cg26787787	3	190659900				0.776932	0.0432225	0.716487	0.0449794	0.0604451	0.000738054	0.0221588
cg12750276	3	190683048				0.771842	0.0267592	0.822396	0.0373572	-0.0505536	0.000247179	0.01788
cg23528751	3	191046721	CCDC50;CCDC50;UTS2D	TSS200;TSS200;5'UTR	N_Shore	0.172018	0.0591006	0.119843	0.0311901	0.052175	0.00213852	0.0330286
cg10665123	3	192271706	FGF12	Body		0.600453	0.0440697	0.663391	0.0587843	-0.0629381	0.0039435	0.0439275
cg07620573	3	192289293	FGF12	Body		0.472099	0.095855	0.580289	0.0901845	-0.10819	0.00234068	0.0343958
cg06583921	3	193495351				0.665834	0.0440728	0.612966	0.0496443	0.0528683	0.0039435	0.0439275
cg06012804	3	193849318			N_Shelf	0.575982	0.0555827	0.498672	0.0591108	0.0773097	0.000999795	0.0245179
cg26348180	3	193852754	HES1	TSS1500	N_Shore	0.267057	0.061105	0.203186	0.0605172	0.0638705	0.00428765	0.0458257
cg15992420	3	194118166	GP5	Body	Island	0.195174	0.0910102	0.123789	0.0623688	0.0713858	0.00213852	0.0330286
cg01971516	3	194394305	LSG1	TSS1500	S_Shore	0.671534	0.04114	0.727784	0.0558646	-0.0562493	0.00428765	0.0458257
cg11668053	3	194469144				0.820296	0.0294319	0.765078	0.0720987	0.055218	0.00305122	0.0389445
cg15251319	3	194836302	C3orf21	Body		0.756022	0.0367561	0.809715	0.0384687	-0.0536925	0.000219889	0.017624
cg19465737	3	195683635			S_Shelf	0.723882	0.0366755	0.779622	0.053339	-0.0557405	0.0001356	0.017277
cg23162396	3	195808345	TFRC;TFRC	5'UTR;5'UTR	Island	0.131433	0.0544217	0.0810658	0.0382435	0.0503673	0.000999795	0.0245179
cg00313642	3	196014711	PCYT1A	TSS200	Island	0.272608	0.0656923	0.204904	0.0573354	0.067704	0.000738054	0.0221588
cg14470594	3	196014778	PCYT1A	TSS200	Island	0.171179	0.0898118	0.103862	0.0525364	0.0673177	0.00465761	0.0478539
cg25793566	3	196467045	PAK2	5'UTR	Island	0.118703	0.0676417	0.0667421	0.0446184	0.0519608	0.00428765	0.0458257
cg12930392	3	196481615	PAK2	5'UTR		0.332903	0.04208	0.385745	0.0565625	-0.0528424	0.00195183	0.0318013
cg07155478	3	197283151	BDH1;BDH1;BDH1	TSS1500;TSS1500;5'UTR	S_Shore	0.212276	0.0939455	0.138536	0.059682	0.0737398	0.00110368	0.0253235
cg12122961	3	197355151	LOC220729	TSS1500	Island	0.123886	0.0849657	0.0651302	0.051985	0.0587557	0.000277454	0.0180844
cg15592541	3	197519021	LRCH3	Body	S_Shore	0.0745201	0.0112808	0.145764	0.0800239	-0.0712443	0.00255943	0.0358302
cg10722267	3	197608554				0.659427	0.0494188	0.732049	0.0525582	-0.0726227	0.000219889	0.017624
cg02690756	3	197774613				0.79487	0.0655908	0.851164	0.041377	-0.0562941	0.000434276	0.0194724
cg00316520	3	197837441			N_Shelf	0.656787	0.055528	0.735193	0.0682802	-0.0784056	0.00305122	0.0389445
cg21660727	4	699950	PCGF3	5'UTR	Island	0.369339	0.0319971	0.314851	0.0571133	0.0544879	0.00234068	0.0343958
cg04508482	4	996280	IDUA	Body	Island	0.137999	0.0729327	0.0837876	0.0527918	0.0542113	0.00305122	0.0389445
cg03847279	4	1004213	FGFRL1	TSS1500	Island	0.151133	0.0743293	0.0980947	0.0550229	0.0530385	0.00195183	0.0318013
cg23116115	4	1004261	FGFRL1;FGFRL1	TSS1500;TSS1500	Island	0.141865	0.0712938	0.0893406	0.0481379	0.0525246	0.00234068	0.0343958
cg25932599	4	1005201	FGFRL1;FGFRL1;FGFRL1	TSS1500;TSS1500;TSS1500	Island	0.385349	0.087279	0.276796	0.0916875	0.108553	0.00177963	0.0305545
cg10825234	4	1041061			N_Shelf	0.764927	0.0400771	0.833896	0.0501202	-0.0689694	0.000119678	0.017277
cg11372934	4	1195318	LOC100130872;LOC100130872-SPON2	Body;Body		0.131183	0.0764567	0.0683362	0.0432329	0.0628468	0.000484102	0.0199331
cg20608348	4	1204225	LOC100130872	TSS1500	N_Shore	0.779752	0.0463584	0.83195	0.0428584	-0.0521977	0.000904644	0.023636
cg20160197	4	1222037	CTBP1;CTBP1	Body;Body	Island	0.833983	0.0469738	0.893628	0.0309496	-0.0596443	0.000389057	0.0191133
cg04997045	4	1240068	CTBP1;CTBP1	Body;5'UTR	N_Shore	0.58293	0.0522435	0.640176	0.0478094	-0.0572462	0.00234068	0.0343958
cg13050357	4	1332618	MAEA;MAEA	Body;Body	N_Shore	0.681029	0.0529071	0.734729	0.0452913	-0.0536997	0.00053895	0.0203779
cg13929480	4	1340354	KIAA1530	TSS1500	Island	0.109285	0.0886538	0.0561513	0.0458167	0.0531339	0.00362368	0.0421266
cg12524748	4	1713366	SLBP	Body	Island	0.130026	0.0665024	0.0796732	0.0449537	0.0503529	0.000434276	0.0194724
cg09526122	4	1828794	LETM1	Body	Island	0.812652	0.0571808	0.868839	0.0390411	-0.0561867	0.00279587	0.0373574
cg01900965	4	2471727	RNF4	5'UTR	Island	0.205575	0.074129	0.130627	0.0560658	0.074948	0.000219889	0.017624
cg07094298	4	2748026	TNIP2;TNIP2	Body;Body		0.368505	0.0609866	0.282843	0.0644517	0.0856614	0.000817604	0.0228485
cg00741986	4	2748332	TNIP2;TNIP2	Body;Body		0.635156	0.0449093	0.569782	0.0515084	0.0653744	0.00121699	0.0262602
cg10195702	4	2758288	TNIP2;TNIP2	TSS1500;TSS200	S_Shore	0.167579	0.090362	0.103745	0.0605063	0.063834	0.00505502	0.0499356
cg10745272	4	2819770	SH3BP2;SH3BP2;SH3BP2;SH3BP2	TSS1500;Body;TSS200;5'UTR	Island	0.211475	0.0798537	0.149454	0.0422225	0.0620211	0.00362368	0.0421266
cg11864499	4	2936740	C4orf10;MFSD10;MFSD10	TSS1500;TSS200;TSS1500	Island	0.116666	0.085737	0.0619239	0.0523311	0.0547425	0.00234068	0.0343958
cg17036949	4	2937134	MFSD10;C4orf10;MFSD10	TSS1500;TSS200;TSS1500	S_Shore	0.0984959	0.0749932	0.0481732	0.0416492	0.0503227	0.000817604	0.0228485
cg02722672	4	2967106	GRK4;GRK4;GRK4	Body;Body;Body	S_Shore	0.589237	0.0457515	0.66641	0.081104	-0.0771731	0.00305122	0.0389445
cg00441899	4	3432483	RGS12;RGS12;RGS12	Body;Body;Body		0.730157	0.0480831	0.797722	0.0581668	-0.067565	0.000434276	0.0194724
cg18541077	4	3432546	RGS12;RGS12;RGS12	Body;Body;Body		0.587141	0.0292499	0.63814	0.0529862	-0.0509992	0.00213852	0.0330286
cg15543045	4	3487334	DOK7;DOK7	Body;Body	S_Shore	0.225041	0.0677093	0.162705	0.056053	0.0623365	0.00465761	0.0478539
cg26401028	4	3516534	LRPAP1	Body	Island	0.832975	0.0589738	0.893831	0.0522374	-0.0608568	0.00428765	0.0458257
cg14320626	4	3746025			N_Shelf	0.593468	0.0264094	0.658159	0.0558062	-0.0646916	3.1028e-05	0.017277
cg20111187	4	3882339				0.124961	0.0857791	0.0681558	0.0478021	0.056805	0.00332671	0.0405377
cg08436942	4	4249992	TMEM128	TSS200	Island	0.174687	0.0941819	0.109982	0.0543864	0.0647048	0.00428765	0.0458257
cg21786873	4	4250096	TMEM128	TSS200	Island	0.186248	0.0776782	0.108026	0.0586859	0.078222	0.0001356	0.017277
cg11932640	4	4861200	MSX1	TSS200	N_Shore	0.16235	0.0874813	0.08925	0.0564588	0.0731003	0.000153382	0.017277
cg22974236	4	4867979			N_Shore	0.162958	0.0963894	0.0942641	0.0571096	0.0686943	0.00121699	0.0262602
cg17635903	4	4871426			N_Shore	0.129177	0.0637654	0.0767005	0.0381641	0.0524763	0.00121699	0.0262602
cg11682071	4	5053085	STK32B	TSS1500	N_Shore	0.163158	0.085404	0.0964041	0.0511652	0.0667542	0.00134045	0.0272642
cg02884346	4	6271501	WFS1;WFS1	TSS200;TSS200	Island	0.11481	0.0717018	0.0609921	0.0488327	0.0538179	0.00147483	0.0282554
cg22325673	4	6377625	PPP2R2C;PPP2R2C	Body;Body	N_Shelf	0.717008	0.0415274	0.663149	0.0452785	0.0538588	0.00121699	0.0262602
cg09477292	4	6577027	MAN2B2	1stExon	Island	0.257499	0.0803168	0.179004	0.0639711	0.0784959	0.00110368	0.0253235
cg25841265	4	6660482			Island	0.236216	0.0519279	0.175774	0.0557618	0.0604413	0.00465761	0.0478539
cg07210669	4	6695475	S100P	TSS200		0.269727	0.0514833	0.358576	0.0899454	-0.0888492	0.00195183	0.0318013
cg02311456	4	6710661	MRFAP1L1	3'UTR	N_Shore	0.403865	0.0331073	0.351344	0.0467065	0.0525216	0.000738054	0.0221588
cg09477006	4	6711267	MRFAP1L1	1stExon	Island	0.128252	0.0666682	0.0764662	0.0458021	0.0517857	0.00305122	0.0389445
cg02902800	4	6784175	KIAA0232;KIAA0232	TSS1500;TSS1500	Island	0.129908	0.0736738	0.0695591	0.0491742	0.0603486	0.00121699	0.0262602
cg10132348	4	6784379	KIAA0232;KIAA0232	TSS200;TSS200	Island	0.114302	0.0499949	0.0639357	0.0400876	0.0503659	0.00110368	0.0253235
cg04254028	4	6927697	TBC1D14;TBC1D14	Body;Body	S_Shelf	0.704693	0.0255444	0.755242	0.0430307	-0.0505495	0.00034808	0.0187309
cg05498905	4	6955698	TBC1D14;TBC1D14	Body;Body		0.808194	0.035233	0.86062	0.040947	-0.0524267	0.000665448	0.0214506
cg09739887	4	7105262	FLJ36777	TSS200		0.208179	0.084163	0.142039	0.0596417	0.0661392	0.00279587	0.0373574
cg06570432	4	7301176	SORCS2	Body		0.392502	0.0665785	0.310632	0.0569063	0.0818702	0.000999795	0.0245179
cg22357679	4	7486772	SORCS2	Body	S_Shelf	0.489795	0.0348353	0.429937	0.0480176	0.0598583	0.000389057	0.0191133
cg06875488	4	7657070	SORCS2	Body		0.422056	0.0523987	0.358253	0.0718374	0.0638032	0.00465761	0.0478539
cg23629820	4	8374429	ACOX3;ACOX3	Body;Body	N_Shore	0.75425	0.0271823	0.700013	0.0856134	0.054237	0.00505502	0.0499356
cg02189117	4	8443522	ACOX3;ACOX3	TSS1500;TSS1500	S_Shore	0.455289	0.0603137	0.534958	0.0802613	-0.079669	0.00465761	0.0478539
cg21641512	4	8455100	C4orf23	TSS1500		0.751114	0.0635727	0.802954	0.0508686	-0.0518399	0.00332671	0.0405377
cg14366742	4	8546989				0.514498	0.0665946	0.416726	0.0936185	0.097772	0.00305122	0.0389445
cg14102731	4	9534062			Island	0.187784	0.0616439	0.13141	0.04827	0.0563748	0.00147483	0.0282554
cg23642392	4	10042449	SLC2A9	TSS1500		0.791952	0.0538722	0.724835	0.0533461	0.0671168	0.00147483	0.0282554
cg17524637	4	10458454	ZNF518B	5'UTR	Island	0.171927	0.0859902	0.100747	0.0602165	0.0711792	0.00059924	0.0208573
cg21099470	4	10459141	ZNF518B	TSS200	Island	0.197732	0.0978518	0.123418	0.0637701	0.0743134	0.00343854	0.0418421
cg07333191	4	13526769			Island	0.324428	0.04117	0.383395	0.050428	-0.0589668	0.00134045	0.0272642
cg00937271	4	13529551			Island	0.13561	0.0610221	0.0848565	0.0509873	0.0507536	0.00147483	0.0282554
cg18236211	4	13529864			Island	0.2536	0.0707006	0.187748	0.0575819	0.0658518	0.00162093	0.0294209
cg20318726	4	13549621	LOC285548	TSS200	Island	0.157395	0.065121	0.0985214	0.0444285	0.0588739	0.00110368	0.0253235
cg05626927	4	14362239				0.751276	0.0300153	0.694437	0.051593	0.0568392	0.00053895	0.0203779
cg15888569	4	15033042	CPEB2;CPEB2	Body;Body		0.668338	0.0459053	0.731429	0.0613323	-0.0630905	0.00255943	0.0358302
cg18797590	4	15480643	CC2D2A;CC2D2A;CC2D2A	Body;Body;Body		0.672012	0.0299076	0.617684	0.0395723	0.0543277	0.000119678	0.017277
cg25215230	4	15679598			N_Shelf	0.772014	0.0327149	0.824857	0.0444936	-0.0528433	0.000817604	0.0228485
cg27473538	4	15780522	CD38	Body	Island	0.172248	0.0893955	0.0993864	0.0581071	0.0728615	0.000484102	0.0199331
cg20931972	4	15850232	CD38	3'UTR		0.45724	0.0575462	0.534496	0.0609834	-0.0772553	0.000817604	0.0228485
cg13726191	4	15940033	FGFBP1	TSS200		0.483335	0.025215	0.424731	0.046618	0.0586037	0.000219889	0.017624
cg05027594	4	16225910	TAPT1	Body	N_Shore	0.571335	0.0417189	0.643169	0.0642526	-0.0718338	0.000817604	0.0228485
cg08262002	4	16575323	LDB2;LDB2	Body;Body		0.604838	0.0315145	0.547427	0.0471812	0.0574114	0.000389057	0.0191133
cg00160902	4	16944285				0.566307	0.0301365	0.623737	0.0493832	-0.0574307	0.000195312	0.0175023
cg22109262	4	17578738	LAP3	TSS200	Island	0.199483	0.040045	0.139557	0.0502754	0.0599262	0.00134045	0.0272642
cg26693439	4	18399893				0.746948	0.0440106	0.690256	0.0432825	0.0566919	0.00213852	0.0330286
cg12196642	4	18937545				0.71847	0.0493554	0.668467	0.0483249	0.0500035	0.00305122	0.0389445
cg04193218	4	20701691	PACRGL;PACRGL	TSS1500;TSS1500	N_Shore	0.133647	0.0695932	0.077037	0.0396068	0.0566102	0.000219889	0.017624
cg04177287	4	21857313	KCNIP4	5'UTR		0.705322	0.0355138	0.653643	0.0465649	0.051679	0.00255943	0.0358302
cg14946515	4	25989916				0.153546	0.0574911	0.102678	0.0381257	0.0508674	0.00053895	0.0203779
cg11239145	4	26320844	RBPJ;RBPJ	TSS1500;TSS1500	Island	0.156834	0.0931357	0.08654	0.0585206	0.0702938	0.000665448	0.0214506
cg06812693	4	26323246	RBPJ;RBPJ;RBPJ;RBPJ	Body;Body;5'UTR;Body	S_Shore	0.237908	0.079076	0.161179	0.0642957	0.0767289	0.00121699	0.0262602
cg21739681	4	37868903				0.739612	0.0527493	0.79062	0.044987	-0.0510075	0.00332671	0.0405377
cg07321536	4	39459897	LIAS;RPL9;LIAS;RPL9	TSS1500;Body;TSS1500;Body	N_Shore	0.303741	0.0251666	0.240285	0.0660664	0.0634553	0.00428765	0.0458257
cg10524888	4	39529563	UGDH	TSS1500	Island	0.11231	0.069956	0.0528558	0.046564	0.0594541	0.00195183	0.0318013
cg09796886	4	39640558	C4orf34	TSS200	Island	0.279356	0.0606727	0.21003	0.0541923	0.0693267	0.00053895	0.0203779
cg22326973	4	39771745	UBE2K;UBE2K;UBE2K	Body;Body;Body	Island	0.754506	0.0240875	0.806302	0.0368241	-0.0517959	4.74958e-05	0.017277
cg18450072	4	40058936	LOC344967;N4BP2	TSS200;5'UTR	Island	0.220513	0.0812341	0.139541	0.06367	0.0809723	0.000665448	0.0214506
cg04811621	4	40058985	LOC344967;N4BP2	TSS200;5'UTR	Island	0.148383	0.0882579	0.0841283	0.0561146	0.0642551	0.00305122	0.0389445
cg02379560	4	40859280	APBB2;APBB2;APBB2;APBB2;APBB2;APBB2;APBB2	Body;TSS200;TSS200;Body;TSS200;Body;TSS200	S_Shore	0.12817	0.105083	0.0621315	0.0607848	0.0660386	0.00465761	0.0478539
cg17625891	4	41218583			Island	0.226964	0.0365625	0.172175	0.0556103	0.0547885	0.00134045	0.0272642
cg20780337	4	41992447	SLC30A9	TSS200	N_Shore	0.110523	0.0743561	0.0555662	0.0506528	0.0549572	0.000310984	0.0183966
cg07033093	4	42154977	BEND4;BEND4	TSS200;TSS200	Island	0.158876	0.0635411	0.0972696	0.0484838	0.061606	0.00195183	0.0318013
cg27231075	4	44728550	GNPDA2;GNPDA2	1stExon;5'UTR	Island	0.190323	0.0810014	0.124187	0.0548408	0.0661364	0.000999795	0.0245179
cg07471018	4	46911550	COX7B2	TSS1500		0.897617	0.0332005	0.837229	0.0627172	0.0603885	0.000904644	0.023636
cg05984044	4	47034181	GABRB1	Body	N_Shore	0.202919	0.104821	0.120498	0.075095	0.0824218	0.00362368	0.0421266
cg00876141	4	47837775	CORIN	Body	N_Shore	0.375869	0.0415891	0.426073	0.0580903	-0.0502032	0.00505502	0.0499356
cg19770541	4	48491968	ZAR1	TSS1500	N_Shore	0.188509	0.0679806	0.131418	0.0506348	0.0570912	0.00213852	0.0330286
cg09611793	4	48833193	OCIAD1;OCIAD1;OCIAD1;OCIAD1;OCIAD1;OCIAD1;OCIAD1;OCIAD1;OCIAD1	TSS200;5'UTR;TSS200;TSS200;1stExon;5'UTR;1stExon;1stExon;5'UTR	Island	0.122324	0.075793	0.0661029	0.050149	0.0562215	7.13708e-05	0.017277
cg14500801	4	49204696				0.446	0.0796033	0.524267	0.0649172	-0.0782668	0.00332671	0.0405377
cg02929209	4	53588595			Island	0.207494	0.0800368	0.12543	0.0624364	0.0820639	0.000173221	0.017277
cg21789229	4	54232186	SCFD2;SCFD2	5'UTR;1stExon	Island	0.151829	0.0813062	0.087581	0.052241	0.0642485	0.00147483	0.0282554
cg02987906	4	54243303	FIP1L1;FIP1L1;FIP1L1	TSS1500;TSS1500;TSS1500	N_Shore	0.464665	0.0537508	0.530467	0.0642523	-0.0658017	0.00234068	0.0343958
cg20325293	4	54244256	FIP1L1;FIP1L1;FIP1L1	Body;Body;Body	Island	0.394287	0.0828108	0.287289	0.103338	0.106997	0.00234068	0.0343958
cg12114584	4	54518744				0.735219	0.0283325	0.678426	0.0510839	0.0567933	0.000665448	0.0214506
cg05044401	4	54958559			S_Shore	0.188078	0.0883169	0.119713	0.0549252	0.0683648	0.0039435	0.0439275
cg18072802	4	54966247	GSX2;GSX2	5'UTR;1stExon	Island	0.116682	0.0543408	0.0635911	0.0482945	0.0530911	0.00305122	0.0389445
cg02124022	4	54974886			N_Shore	0.233134	0.0191761	0.297869	0.0443764	-0.0647347	3.76738e-06	0.017277
cg26804185	4	55092884			N_Shore	0.127935	0.0874772	0.0696271	0.0493255	0.058308	0.00134045	0.0272642
cg04048796	4	57301372	PAICS;PPAT;PAICS;PAICS	TSS1500;Body;TSS1500;TSS1500	Island	0.121158	0.0677361	0.0699056	0.0450559	0.0512527	0.00279587	0.0373574
cg20415529	4	57845134	POLR2B;POLR2B;C4orf14	5'UTR;1stExon;TSS1500	Island	0.119754	0.0683509	0.0665966	0.044774	0.0531573	0.00255943	0.0358302
cg21110576	4	57998425				0.864626	0.0493337	0.810725	0.0543359	0.0539019	0.00505502	0.0499356
cg25290098	4	59170863				0.681527	0.0409937	0.582052	0.103162	0.099475	0.00465761	0.0478539
cg22964775	4	62362347	LPHN3	TSS1500		0.545456	0.0479842	0.471114	0.06591	0.0743418	0.00059924	0.0208573
cg13938963	4	68411314	CENPC1	TSS200	Island	0.195164	0.098747	0.115228	0.0635769	0.0799359	0.00121699	0.0262602
cg20871904	4	69215305	YTHDC1;YTHDC1	Body;Body	Island	0.152204	0.0999154	0.0767594	0.0602641	0.0754446	0.000738054	0.0221588
cg04016992	4	69537806	UGT2B15	TSS1500		0.636628	0.0329196	0.697044	0.0621486	-0.0604161	0.000277454	0.0180844
cg25030018	4	70866995	STATH;STATH	3'UTR;3'UTR		0.694932	0.028928	0.637133	0.0597703	0.0577988	0.000817604	0.0228485
cg00985205	4	71570491	RUFY3	TSS200	Island	0.153109	0.0719363	0.084668	0.0491314	0.068441	0.000434276	0.0194724
cg03582286	4	71571171	RUFY3	Body	Island	0.169609	0.064249	0.105545	0.0535702	0.0640645	0.000738054	0.0221588
cg03461399	4	71858891	DCK	TSS1500	N_Shore	0.37198	0.0373299	0.312251	0.0389045	0.0597285	0.0001356	0.017277
cg27185819	4	73434820	ADAMTS3	TSS1500	N_Shore	0.153274	0.0887991	0.08464	0.0545194	0.0686336	0.00053895	0.0203779
cg14798160	4	74718399	PF4V1	TSS1500	N_Shore	0.474126	0.0419696	0.530875	0.0524737	-0.0567483	0.00305122	0.0389445
cg13604132	4	75023629	MTHFD2L	TSS200	Island	0.16341	0.0837407	0.095224	0.0614663	0.0681863	9.27504e-05	0.017277
cg03809994	4	75023664	MTHFD2L	TSS200	Island	0.105173	0.0687427	0.0518818	0.0472358	0.0532909	0.00362368	0.0421266
cg11079866	4	75858172	PARM1	TSS200	N_Shore	0.127691	0.0941192	0.0644736	0.0516773	0.0632171	0.000999795	0.0245179
cg08853494	4	76439657	RCHY1;THAP6;THAP6;RCHY1;RCHY1	TSS200;1stExon;5'UTR;TSS200;TSS200	Island	0.0902694	0.0682036	0.0388124	0.0374019	0.051457	0.000195312	0.0175023
cg03757145	4	76555832	CDKL2	TSS200	Island	0.136496	0.0907312	0.0754431	0.0563322	0.0610524	0.000665448	0.0214506
cg26943399	4	76649977	USO1;USO1	1stExon;5'UTR	Island	0.156945	0.0730919	0.104529	0.0512781	0.0524168	0.00263285	0.036804
cg08659785	4	76931643	ART3	TSS1500		0.696424	0.0298673	0.74655	0.0396529	-0.0501262	0.000310984	0.0183966
cg23421166	4	76976499	ART3	5'UTR		0.84552	0.0360548	0.790453	0.0493822	0.0550671	0.00147483	0.0282554
cg12573119	4	78977690	FRAS1;FRAS1	TSS1500;TSS1500	N_Shore	0.3282	0.0735951	0.255619	0.0634871	0.0725809	0.00255943	0.0358302
cg13862631	4	78979894	FRAS1;FRAS1	Body;Body	N_Shore	0.170425	0.0894962	0.101976	0.0554516	0.0684493	0.000105451	0.017277
cg26919459	4	79472874	ANXA3;ANXA3	5'UTR;1stExon	Island	0.143964	0.0958792	0.0782635	0.0556001	0.0657006	0.000738054	0.0221588
cg17868445	4	83294709	HNRNPD;HNRNPD;HNRNPD;HNRNPD	1stExon;1stExon;1stExon;1stExon	N_Shore	0.272784	0.0369541	0.209094	0.0584596	0.0636905	0.00181802	0.0311513
cg20161984	4	84205961	COQ2	1stExon	Island	0.250257	0.0697035	0.172861	0.061709	0.0773954	0.00279587	0.0373574
cg12401926	4	85419536	NKX6-1	TSS200	Island	0.125784	0.0736554	0.0716989	0.0476099	0.0540852	0.00147483	0.0282554
cg19429466	4	87515395	PTPN13;PTPN13;PTPN13;PTPN13	TSS200;TSS200;TSS200;TSS200	Island	0.161013	0.0701782	0.0864494	0.0524553	0.0745639	0.000484102	0.0199331
cg17455261	4	87882899	AFF1	Body		0.202883	0.0401398	0.263885	0.0545721	-0.0610027	0.00134045	0.0272642
cg21832951	4	87927955	AFF1;AFF1	Body;TSS200	Island	0.107514	0.0707488	0.0550471	0.044942	0.0524672	0.00110368	0.0253235
cg14049615	4	87928107	AFF1;AFF1	Body;TSS200	Island	0.139244	0.073972	0.0808017	0.0500481	0.0584426	0.00428765	0.0458257
cg07021777	4	88312416	HSD17B11;HSD17B11	1stExon;5'UTR		0.125065	0.0812475	0.0667787	0.0481562	0.0582867	0.00305122	0.0389445
cg00309650	4	88312547	HSD17B11	TSS200		0.139767	0.0803001	0.080017	0.0435009	0.0597498	0.000389057	0.0191133
cg17128082	4	89884612	FAM13A	Body		0.59928	0.0479861	0.53529	0.0619457	0.06399	0.00362368	0.0421266
cg13681468	4	90227879	GPRIN3	5'UTR	N_Shore	0.788904	0.0449913	0.718076	0.0596068	0.0708278	0.000817604	0.0228485
cg27186013	4	95264127	HPGDS	TSS200		0.25506	0.0593051	0.330196	0.0690016	-0.0751364	0.00305122	0.0389445
cg18160135	4	99851115	EIF4E;EIF4E;EIF4E;EIF4E;EIF4E	5'UTR;1stExon;5'UTR;TSS1500;1stExon	S_Shore	0.291449	0.0444136	0.23914	0.0509354	0.0523089	0.00255943	0.0358302
cg11461694	4	103266404	SLC39A8;SLC39A8;SLC39A8;SLC39A8	TSS200;1stExon;5'UTR;5'UTR	Island	0.121142	0.08988	0.0636827	0.0488161	0.0574595	0.00195183	0.0318013
cg23918991	4	103749251	UBE2D3;UBE2D3;UBE2D3;UBE2D3;UBE2D3;UBE2D3;UBE2D3;UBE2D3;UBE2D3;UBE2D3	TSS200;TSS200;5'UTR;TSS1500;TSS1500;TSS1500;Body;1stExon;TSS200;5'UTR	Island	0.154827	0.0806367	0.0868751	0.052593	0.0679519	0.000434276	0.0194724
cg03648631	4	103749307	UBE2D3;UBE2D3;UBE2D3;UBE2D3;UBE2D3;UBE2D3;UBE2D3;UBE2D3;UBE2D3	TSS1500;TSS1500;TSS200;TSS1500;TSS1500;Body;TSS1500;5'UTR;TSS1500	Island	0.228771	0.063404	0.159757	0.0569776	0.0690149	0.00147483	0.0282554
cg09717979	4	103790325	UBE2D3;CISD2;UBE2D3	TSS1500;1stExon;TSS1500	Island	0.187966	0.101405	0.110266	0.0638252	0.0777	0.00147483	0.0282554
cg17635579	4	105412884	CXXC4	TSS1500	Island	0.125226	0.0923186	0.0638805	0.0482645	0.0613455	0.00162093	0.0294209
cg14759964	4	106395119	PPA2;PPA2;PPA2;PPA2;PPA2	1stExon;1stExon;1stExon;1stExon;1stExon	Island	0.126195	0.0907347	0.0623768	0.0505366	0.0638181	0.000738054	0.0221588
cg24493367	4	106635507	GSTCD;GSTCD	5'UTR;5'UTR		0.347553	0.0623305	0.4379	0.0884125	-0.0903463	0.00255943	0.0358302
cg01818594	4	107237688	AIMP1;AIMP1;TBCK;TBCK;AIMP1;TBCK;AIMP1;TBCK	5'UTR;5'UTR;TSS1500;5'UTR;1stExon;TSS1500;5'UTR;TSS1500		0.202647	0.213085	0.106623	0.159045	0.096024	0.000817604	0.0228485
cg19683962	4	108852534	CYP2U1	TSS200	Island	0.130874	0.0641767	0.0727047	0.0445196	0.0581697	0.00147483	0.0282554
cg24023289	4	109087312	LOC641518;LEF1;LEF1;LEF1;LEF1	TSS1500;Body;Body;Body;Body	N_Shore	0.328056	0.0410973	0.271003	0.0506188	0.0570533	0.00213852	0.0330286
cg04631804	4	110624697	CASP6;CASP6	TSS200;TSS200	Island	0.160612	0.0877462	0.0924676	0.0502357	0.0681444	0.00172017	0.0305545
cg17404403	4	110737017	GAR1;GAR1	5'UTR;5'UTR	Island	0.24202	0.0699735	0.152484	0.0691728	0.089536	0.00053895	0.0203779
cg19090637	4	111119052	ELOVL6;ELOVL6	Body;Body	N_Shore	0.131371	0.0833105	0.0743906	0.0492048	0.0569806	0.00213852	0.0330286
cg18948380	4	113558680	LARP7;C4orf21;LARP7;LARP7	5'UTR;TSS1500;5'UTR;1stExon	Island	0.144635	0.0781249	0.0767694	0.0489505	0.0678657	5.11289e-05	0.017277
cg26533273	4	113626495			N_Shore	0.198988	0.0838235	0.113929	0.0615021	0.085059	0.000904644	0.023636
cg27290925	4	114683273	CAMK2D;CAMK2D;CAMK2D;CAMK2D;CAMK2D;CAMK2D	TSS200;TSS200;TSS200;TSS200;TSS200;TSS200	S_Shore	0.127866	0.0770994	0.0677941	0.0526952	0.0600718	8.14375e-05	0.017277
cg12311175	4	118975504	NDST3	Body		0.798525	0.0436899	0.747614	0.0591056	0.0509111	0.0039435	0.0439275
cg21123740	4	120502068	PDE5A;PDE5A;PDE5A	Body;Body;Body		0.483838	0.0462367	0.405602	0.0482938	0.0782362	4.12988e-05	0.017277
cg24863706	4	120549163	PDE5A;PDE5A;PDE5A;PDE5A	TSS1500;Body;5'UTR;1stExon	Island	0.200252	0.111683	0.112506	0.071211	0.0877455	0.00121699	0.0262602
cg08715877	4	122618117	ANXA5;ANXA5	5'UTR;1stExon	Island	0.136514	0.0477205	0.0693798	0.0523046	0.0671341	0.000434276	0.0194724
cg20908556	4	124606293	LOC285419	Body		0.837804	0.0725026	0.897547	0.05048	-0.0597439	0.00465761	0.0478539
cg13742182	4	126236674	FAT4	TSS1500	Island	0.153905	0.0763522	0.094903	0.0519463	0.0590024	0.0039435	0.0439275
cg19284510	4	128886615	MFSD8;C4orf29;C4orf29	5'UTR;5'UTR;1stExon	Island	0.124447	0.0765527	0.068464	0.0466249	0.0559826	0.00195183	0.0318013
cg11867599	4	128887130	MFSD8;C4orf29;MFSD8	5'UTR;5'UTR;1stExon	S_Shore	0.137357	0.0725778	0.0729987	0.0572594	0.0643587	0.00110368	0.0253235
cg19977408	4	129209103	PGRMC2	TSS200	Island	0.158866	0.077508	0.101013	0.0585501	0.0578534	0.00465761	0.0478539
cg07428959	4	129783057	PHF17;PHF17	Body;Body		0.368714	0.0487139	0.451637	0.0770088	-0.0829224	0.00121699	0.0262602
cg01789846	4	135865584			Island	0.564112	0.031689	0.650476	0.0809575	-0.0863632	0.00213852	0.0330286
cg03252709	4	136459707				0.721664	0.0423072	0.779218	0.0398295	-0.0575539	0.000434276	0.0194724
cg06712846	4	138864252				0.594469	0.0347123	0.653386	0.0606055	-0.0589172	0.00465761	0.0478539
cg17302176	4	139936680	CCRN4L	TSS1500	Island	0.129521	0.0894226	0.065258	0.0561854	0.0642627	0.000100806	0.017277
cg12149777	4	139937459	CCRN4L	Body	S_Shore	0.192781	0.0739779	0.112468	0.0558945	0.0803134	0.000484102	0.0199331
cg14497545	4	140754475	MAML3	Body		0.491689	0.0948559	0.570236	0.0776178	-0.0785461	0.0039435	0.0439275
cg22037752	4	140777468	MAML3	Body	N_Shelf	0.581073	0.0449025	0.647206	0.0516041	-0.066133	0.00059924	0.0208573
cg16695597	4	142557614	IL15;IL15	TSS200;TSS200	Island	0.176992	0.0982267	0.106407	0.0622947	0.070585	0.000310984	0.0183966
cg20060523	4	142557759	IL15;IL15;IL15;IL15	5'UTR;1stExon;5'UTR;1stExon	Island	0.155663	0.0978167	0.0837283	0.0560875	0.0719344	0.000277454	0.0180844
cg14825729	4	147866863	TTC29;TTC29	5'UTR;1stExon	Island	0.272533	0.0546217	0.188104	0.0701552	0.0844285	0.00147483	0.0282554
cg20095036	4	153456176	FBXW7	TSS200	Island	0.136178	0.0987932	0.0672005	0.0629588	0.0689771	0.0039435	0.0439275
cg16449659	4	153701590	TIGD4;ARFIP1;ARFIP1;ARFIP1	TSS1500;5'UTR;5'UTR;5'UTR	S_Shore	0.168292	0.0869743	0.0931462	0.053363	0.0751463	0.000153382	0.017277
cg06303282	4	154266565	MND1	Body	S_Shore	0.208046	0.0572846	0.1422	0.0465366	0.065846	0.000904644	0.023636
cg26055899	4	154462759	KIAA0922;KIAA0922	Body;Body		0.392974	0.0507192	0.334174	0.053372	0.0587994	0.00121699	0.0262602
cg08364334	4	154601692			N_Shelf	0.791418	0.0494288	0.855251	0.0578934	-0.063833	0.00234068	0.0343958
cg07271580	4	159095085	FAM198B;FAM198B;FAM198B	TSS1500;TSS1500;TSS1500		0.779927	0.0360189	0.711063	0.052421	0.0688644	1.2437e-05	0.017277
cg17548431	4	160024475			Island	0.134679	0.0771673	0.0648849	0.0524006	0.0697941	0.000219889	0.017624
cg22916593	4	160311297				0.811891	0.0455528	0.873356	0.0478747	-0.0614654	0.00162093	0.0294209
cg14765969	4	164415453	C4orf43	TSS1500	Island	0.213849	0.0933819	0.123014	0.0649553	0.0908348	5.45076e-05	0.017277
cg20697094	4	165878037	C4orf39;TRIM61	TSS200;Body	Island	0.13325	0.0581381	0.0802392	0.0568375	0.0530104	0.00362368	0.0421266
cg24221738	4	166125552			N_Shelf	0.746824	0.0619814	0.670848	0.0721836	0.0759766	0.0039435	0.0439275
cg08066132	4	169931697	CBR4	TSS1500	S_Shore	0.204545	0.0949608	0.12362	0.0686961	0.0809242	0.00279587	0.0373574
cg27434249	4	170749848				0.694209	0.0972769	0.757841	0.0492799	-0.0636322	0.00177963	0.0305545
cg00704633	4	170948762	MFAP3L	TSS1500	Island	0.126446	0.0709954	0.0762991	0.0398751	0.0501464	0.00234068	0.0343958
cg18716979	4	171011424	AADAT;AADAT	TSS1500;TSS200	Island	0.138085	0.0755936	0.0753045	0.052552	0.0627807	0.00195183	0.0318013
cg08422745	4	174089978	GALNT7;GALNT7	5'UTR;1stExon	N_Shore	0.177545	0.0987101	0.103979	0.0555252	0.0735657	0.00177963	0.0305545
cg24448859	4	174255105	HMGB2;HMGB2;HMGB2	TSS200;5'UTR;5'UTR	Island	0.10867	0.0729198	0.0456308	0.0429294	0.0630396	0.000247179	0.01788
cg22063434	4	174427529			N_Shore	0.207337	0.0434668	0.260657	0.0504919	-0.0533197	0.00255943	0.0358302
cg26118045	4	174427715			N_Shore	0.274727	0.045368	0.341475	0.0664432	-0.0667479	0.00234068	0.0343958
cg06655097	4	177455600				0.742471	0.0737776	0.684713	0.0627644	0.0577578	0.00332671	0.0405377
cg10308775	4	178478768				0.681698	0.0454923	0.73726	0.0498628	-0.0555614	0.00305122	0.0389445
cg12483801	4	183727862			Island	0.200248	0.0867276	0.126505	0.0678032	0.0737429	0.00255943	0.0358302
cg21757281	4	183795822				0.413956	0.0618293	0.502787	0.0866013	-0.0888314	0.00147483	0.0282554
cg27466237	4	184319924			Island	0.121129	0.0741607	0.0694285	0.044809	0.0517006	0.000817604	0.0228485
cg22440848	4	184320416			S_Shore	0.398003	0.0651562	0.480497	0.0780482	-0.0824944	0.00428765	0.0458257
cg27563716	4	184365897	CDKN2AIP;CDKN2AIP	1stExon;5'UTR	Island	0.115871	0.0864093	0.0597897	0.0573396	0.0560813	0.00332671	0.0405377
cg21940830	4	184425975	ING2	TSS1500	Island	0.209585	0.0602267	0.156977	0.0539662	0.0526076	0.00279587	0.0373574
cg27143824	4	184580738	C4orf41;RWDD4A;C4orf41	5'UTR;TSS1500;5'UTR	S_Shore	0.209265	0.080712	0.137648	0.059945	0.0716172	0.000389057	0.0191133
cg00331101	4	184949987				0.124839	0.0731598	0.0734558	0.0447032	0.0513834	0.00213852	0.0330286
cg21490662	4	185571520	CASP3;CCDC111;CASP3	TSS1500;5'UTR;TSS1500	S_Shore	0.422329	0.0596597	0.366701	0.0537431	0.0556282	0.00255943	0.0358302
cg05059159	4	185937456			Island	0.250887	0.0823823	0.157684	0.0663462	0.0932021	4.12988e-05	0.017277
cg04372079	4	186143551	SNX25	5'UTR		0.612295	0.0318546	0.664634	0.0383172	-0.0523386	0.0001356	0.017277
cg26926904	4	186317539	ANKRD37	TSS1500	Island	0.147929	0.067673	0.0887613	0.0462959	0.059168	0.00134045	0.0272642
cg16785698	4	186456103	PDLIM3;PDLIM3	Body;Body	Island	0.195202	0.0922677	0.123009	0.0615752	0.0721933	0.00177963	0.0305545
cg23663824	4	187112650	CYP4V2	TSS200	Island	0.142959	0.0593302	0.0917714	0.0462667	0.051188	0.00110368	0.0253235
cg13618604	4	187646929			Island	0.185737	0.0321573	0.247055	0.0616954	-0.0613186	0.00234068	0.0343958
cg12869097	5	80493			N_Shelf	0.902589	0.0136369	0.741361	0.265912	0.161228	0.000434276	0.0194724
cg19052164	5	80900			N_Shelf	0.732664	0.0457717	0.668825	0.0539441	0.063839	0.00134045	0.0272642
cg09809285	5	188949	PLEKHG4B	3'UTR	N_Shelf	0.140853	0.0755213	0.0838867	0.050394	0.0569666	0.000484102	0.0199331
cg01808736	5	219908	SDHA	Body	S_Shore	0.20593	0.0893366	0.134596	0.062099	0.0713342	0.00505502	0.0499356
cg10591111	5	226296	SDHA	Body		0.594799	0.0482914	0.652317	0.0597591	-0.0575177	0.00505502	0.0499356
cg20972342	5	235327	SDHA	Body		0.825508	0.0412825	0.875586	0.0466317	-0.0500786	0.000738054	0.0221588
cg23117530	5	261727			Island	0.811005	0.0143497	0.861623	0.0455563	-0.0506178	2.3103e-05	0.017277
cg17500228	5	448790	EXOC3	Body		0.5186	0.0456956	0.59719	0.0780194	-0.0785905	0.00213852	0.0330286
cg19431495	5	454456	EXOC3	Body		0.58533	0.0351666	0.530162	0.0604566	0.0551676	0.00213852	0.0330286
cg17836790	5	500565	SLC9A3	Body	Island	0.64931	0.0434398	0.704802	0.0492635	-0.0554917	0.00162093	0.0294209
cg14506366	5	1430421	SLC6A3	Body		0.923815	0.0455387	0.84124	0.0906967	0.0825758	0.00465761	0.0478539
cg11156873	5	1491579	LPCAT1	Body	S_Shore	0.838874	0.0535943	0.715879	0.109505	0.122994	0.000173221	0.017277
cg05255351	5	1503979	LPCAT1	Body		0.274329	0.0336644	0.330349	0.0652325	-0.0560203	0.00213852	0.0330286
cg07144328	5	1854953			N_Shore	0.842019	0.0382585	0.779576	0.0380145	0.0624435	5.45076e-05	0.017277
cg03587843	5	1885516			Island	0.197383	0.0218637	0.135962	0.0528713	0.0614211	0.00305122	0.0389445
cg14970666	5	2038989			S_Shore	0.192839	0.0839955	0.132843	0.0493844	0.0599952	0.00505502	0.0499356
cg18443437	5	3326731			S_Shore	0.42584	0.0745386	0.540121	0.106653	-0.11428	0.00162093	0.0294209
cg01927921	5	3787906				0.649159	0.0631575	0.713513	0.0506234	-0.0643545	0.00465761	0.0478539
cg10459717	5	6633577	NSUN2;SRD5A1;SRD5A1	TSS1500;5'UTR;1stExon	Island	0.153907	0.0930433	0.0844066	0.0532826	0.0695	0.000999795	0.0245179
cg17426592	5	6712363			Island	0.191515	0.0913717	0.112666	0.06564	0.0788489	0.00121699	0.0262602
cg05878337	5	11903651	CTNND2	Body	Island	0.193806	0.0746973	0.123063	0.0648792	0.0707438	0.000999795	0.0245179
cg06825415	5	13960359				0.819215	0.0358952	0.755657	0.0522973	0.0635586	0.000153382	0.017277
cg05590156	5	14183868	TRIO	Body		0.736595	0.109846	0.815579	0.0852218	-0.0789841	0.00213852	0.0330286
cg26330063	5	14614735	FAM105A	3'UTR		0.592948	0.031673	0.648566	0.0526192	-0.0556182	0.000999795	0.0245179
cg18373623	5	15694721	FBXL7	Body		0.41925	0.0327249	0.364202	0.0534039	0.0550477	0.000434276	0.0194724
cg18441082	5	16466057	ZNF622	TSS200	Island	0.190595	0.0883266	0.121321	0.0580537	0.0692744	0.00465761	0.0478539
cg00583303	5	16617388	FAM134B	TSS1500	Island	0.129068	0.0815067	0.0752489	0.0504254	0.053819	0.00234068	0.0343958
cg07705810	5	16936470	MYO10	TSS200	N_Shore	0.143689	0.0985388	0.0837542	0.0681769	0.0599352	0.00121699	0.0262602
cg18022036	5	19288941				0.660715	0.0306844	0.556722	0.0990518	0.103993	0.00465761	0.0478539
cg26161643	5	24645024	CDH10	TSS200		0.188903	0.0855953	0.119679	0.0611664	0.0692245	0.000247179	0.01788
cg24585035	5	32522852				0.574071	0.02698	0.677349	0.0721316	-0.103278	3.76738e-06	0.017277
cg14450273	5	35266759				0.754488	0.0712541	0.703169	0.0669611	0.0513189	0.00428765	0.0458257
cg17210837	5	35954233	UGT3A1	3'UTR		0.652286	0.0702166	0.560606	0.0857083	0.09168	0.00428765	0.0458257
cg24663683	5	39721720			Island	0.708843	0.0168716	0.796577	0.0618572	-0.0877337	1.2437e-05	0.017277
cg26067897	5	41904347	C5orf51	TSS200	Island	0.137981	0.100555	0.070868	0.0551918	0.0671126	0.00305122	0.0389445
cg18161950	5	42995203			Island	0.122374	0.0791434	0.0698989	0.0483745	0.0524747	0.00505502	0.0499356
cg19900896	5	49737492	EMB	TSS1500	S_Shore	0.366735	0.0396636	0.28639	0.0538857	0.0803454	4.12988e-05	0.017277
cg14875682	5	52083620	ITGA1;PELO	TSS1500;TSS200	N_Shore	0.118163	0.0775705	0.0674114	0.0438148	0.0507515	0.00162093	0.0294209
cg12600378	5	52405361	MOCS2;MOCS2	TSS200;Body	Island	0.172465	0.0764762	0.103591	0.0541893	0.0688733	2.3103e-05	0.017277
cg25645657	5	52776244	FST;FST	TSS1500;TSS1500	Island	0.158878	0.105386	0.0889527	0.0570229	0.0699257	0.00362368	0.0421266
cg17844160	5	53606416	ARL15	TSS200	Island	0.112667	0.0912528	0.0566267	0.0458462	0.0560404	0.00234068	0.0343958
cg14972155	5	54281198	ESM1;ESM1	1stExon;1stExon		0.592099	0.0366466	0.651557	0.0688915	-0.0594579	0.00362368	0.0421266
cg26464796	5	54601060	DHX29	Body	N_Shelf	0.57784	0.0294914	0.629166	0.060521	-0.0513262	0.0039435	0.0439275
cg14133921	5	54831061	PPAP2A;RNF138P1;PPAP2A	TSS200;TSS1500;TSS200	Island	0.120312	0.0922394	0.0636901	0.056843	0.0566215	0.000738054	0.0221588
cg13999099	5	55290899	IL6ST;IL6ST	TSS200;TSS200	Island	0.161742	0.113463	0.0840308	0.0645493	0.0777108	0.00134045	0.0272642
cg26646659	5	55776364			N_Shore	0.662142	0.0384832	0.608049	0.0397757	0.0540925	0.00053895	0.0203779
cg03609598	5	56110824	MAP3K1	TSS200	Island	0.116342	0.0695643	0.0658041	0.0564138	0.0505381	0.00234068	0.0343958
cg22571926	5	56112222	MAP3K1	Body	Island	0.165226	0.0671187	0.110641	0.0490839	0.054585	0.00053895	0.0203779
cg10938600	5	57137590				0.493253	0.0820591	0.404865	0.0534745	0.0883878	0.00305122	0.0389445
cg00335124	5	58652808	PDE4D;PDE4D;PDE4D	Body;Body;Body		0.379592	0.0489338	0.452902	0.0869084	-0.0733095	0.00428765	0.0458257
cg06895913	5	58957910	PDE4D;PDE4D	Body;Body		0.429477	0.0382945	0.487497	0.0585497	-0.0580205	0.00234068	0.0343958
cg07145255	5	59995354	DEPDC1B;DEPDC1B	Body;Body	N_Shore	0.139897	0.011233	0.0818757	0.0516473	0.0580213	0.00121699	0.0262602
cg22059469	5	60573425				0.711041	0.0286858	0.617169	0.066491	0.0938722	1.17497e-06	0.017277
cg08709073	5	63802184	RGS7BP	TSS1500	Island	0.244289	0.0849312	0.174017	0.0646447	0.0702721	0.0039435	0.0439275
cg05247112	5	64399044			Island	0.12422	0.0831779	0.0653056	0.0498218	0.0589142	0.00147483	0.0282554
cg24063092	5	65018104	NLN;SGTB;NLN	1stExon;TSS200;5'UTR	Island	0.118025	0.0864814	0.0601293	0.0501409	0.0578956	0.000389057	0.0191133
cg21114390	5	65439923	SFRS12;SFRS12	TSS200;TSS1500	Island	0.101429	0.0791341	0.0472536	0.051932	0.054175	0.000904644	0.023636
cg13944219	5	65440479	SFRS12;SFRS12	TSS200;Body	Island	0.155615	0.0838595	0.0875688	0.0560944	0.0680466	0.000219889	0.017624
cg06433467	5	67730071				0.169081	0.036132	0.11211	0.0332621	0.0569709	3.1028e-05	0.017277
cg17834671	5	68216880				0.841153	0.0390998	0.894672	0.0373157	-0.0535196	0.000219889	0.017624
cg06595632	5	69697369				0.321292	0.0487903	0.247211	0.0529513	0.0740801	0.000173221	0.017277
cg07799572	5	70309843	NAIP;NAIP	Body;5'UTR		0.865593	0.0668384	0.788027	0.0717575	0.0775659	0.00505502	0.0499356
cg12187049	5	70882888	MCCC2	TSS1500	N_Shore	0.144236	0.0170645	0.0904302	0.0422895	0.0538056	0.000484102	0.0199331
cg19812495	5	71616193	MRPS27;PTCD2	TSS200;TSS200	Island	0.125287	0.0874567	0.0666468	0.0557601	0.0586406	0.000219889	0.017624
cg14854901	5	72793969	BTF3;BTF3	TSS1500;TSS1500	N_Shore	0.198947	0.0813514	0.139327	0.0457772	0.05962	0.00134045	0.0272642
cg07252851	5	74063056	GFM2;GFM2;NSA2;GFM2	TSS200;TSS200;TSS200;TSS200	Island	0.136959	0.0718678	0.0676677	0.0558337	0.0692916	0.00134045	0.0272642
cg01257145	5	74349804			Island	0.286452	0.0785535	0.214487	0.0696951	0.0719657	0.00195183	0.0318013
cg07025548	5	74632477	HMGCR;HMGCR	TSS1500;TSS1500	Island	0.123844	0.0766966	0.0703735	0.0424962	0.0534703	0.00305122	0.0389445
cg05673882	5	74862702	POLK	Body		0.36883	0.0494866	0.306193	0.064895	0.0626379	0.00362368	0.0421266
cg26693927	5	75538132	SV2C	Body		0.674905	0.0252597	0.732305	0.0498366	-0.0574	0.00053895	0.0203779
cg00240598	5	76363946				0.67208	0.0801355	0.775396	0.0869628	-0.103316	0.000484102	0.0199331
cg02164129	5	76926550	OTP	Body	Island	0.10869	0.0530884	0.053966	0.0415885	0.0547242	0.00059924	0.0208573
cg23152667	5	77072348	TBCA	TSS200	S_Shore	0.175044	0.0330472	0.123485	0.054942	0.0515588	0.00305122	0.0389445
cg04473235	5	77080995				0.562862	0.035009	0.619613	0.0557662	-0.0567516	0.0039435	0.0439275
cg02071600	5	78808852	HOMER1;HOMER1	1stExon;5'UTR	N_Shore	0.268733	0.0250816	0.336882	0.0487884	-0.0681496	4.74958e-05	0.017277
cg05592363	5	78908495	PAPD4;PAPD4;PAPD4;PAPD4;PAPD4;PAPD4	1stExon;1stExon;5'UTR;5'UTR;1stExon;5'UTR	Island	0.169152	0.0728497	0.106349	0.0473653	0.0628036	0.00255943	0.0358302
cg25480117	5	79287008	MTX3;MTX3;MTX3	5'UTR;1stExon;1stExon	Island	0.135795	0.100077	0.0686456	0.0576743	0.0671491	0.0039435	0.0439275
cg04026000	5	79628372				0.668886	0.0304945	0.728134	0.0432405	-0.0592481	0.000153382	0.017277
cg08907282	5	79648032	LOC441089	TSS1500		0.646611	0.0233128	0.593242	0.0524328	0.053369	0.00113494	0.0259783
cg04716446	5	79703937	ZFYVE16;ZFYVE16;ZFYVE16;ZFYVE16	5'UTR;1stExon;1stExon;5'UTR	Island	0.131474	0.0800503	0.0759161	0.0452437	0.0555575	0.000434276	0.0194724
cg06874399	5	79704109	ZFYVE16;ZFYVE16	5'UTR;5'UTR	Island	0.18854	0.103367	0.117599	0.0628239	0.0709405	0.00465761	0.0478539
cg15381875	5	79783844	FAM151B;FAM151B	1stExon;5'UTR	Island	0.16711	0.0983326	0.0976477	0.0564922	0.0694625	0.00110368	0.0253235
cg06506598	5	79783889	FAM151B;FAM151B	1stExon;5'UTR	Island	0.185324	0.0899167	0.112351	0.0663837	0.0729729	0.000904644	0.023636
cg01207734	5	79950934	MSH3;DHFR	Body;TSS200	S_Shore	0.11999	0.0827482	0.0652671	0.0522921	0.0547226	0.00255943	0.0358302
cg01973725	5	80608537	RNU5E;RNU5D;ZCCHC9;ZCCHC9;ZCCHC9	Body;Body;3'UTR;3'UTR;3'UTR		0.760164	0.0344021	0.834245	0.055343	-0.074081	0.000195312	0.0175023
cg16178353	5	81630266				0.851227	0.0372773	0.79789	0.0395625	0.0533375	0.00053895	0.0203779
cg06610368	5	86564371	RASA1;RASA1	1stExon;TSS1500	Island	0.143048	0.0770658	0.0820754	0.0513754	0.0609725	0.00255943	0.0358302
cg23296058	5	86708877	CCNH	TSS200	Island	0.132408	0.0764529	0.0685833	0.0466599	0.0638248	0.0001356	0.017277
cg17341345	5	86709409	CCNH	TSS1500	S_Shore	0.807075	0.0332396	0.747971	0.0431351	0.0591042	2.3103e-05	0.017277
cg07721005	5	87564621	TMEM161B;TMEM161B	5'UTR;1stExon	Island	0.164554	0.0829445	0.0954374	0.0620857	0.0691166	0.000738054	0.0221588
cg23337620	5	87991244				0.29534	0.0508417	0.233203	0.059696	0.0621374	0.00332671	0.0405377
cg00402069	5	89770788	POLR3G;MBLAC2;POLR3G	5'UTR;TSS1500;1stExon	Island	0.15015	0.0863899	0.0861941	0.0549188	0.0639556	0.00195183	0.0318013
cg12585331	5	92904377	FLJ42709;FLJ42709;FLJ42709	Body;Body;Body	N_Shore	0.591126	0.0221345	0.641339	0.0552412	-0.0502129	0.00255943	0.0358302
cg24048372	5	93954560	C5orf36;C5orf36;ANKRD32	TSS1500;TSS1500;5'UTR	Island	0.115473	0.0682103	0.0564124	0.0433757	0.0590607	0.000389057	0.0191133
cg22136351	5	94982375	RFESD;RFESD;RFESD	TSS200;TSS1500;TSS1500	Island	0.319798	0.0615512	0.250638	0.0610198	0.0691601	0.00332671	0.0405377
cg09880331	5	95902142				0.758022	0.0296036	0.700783	0.0395991	0.0572397	0.0001356	0.017277
cg12596782	5	96144134	ERAP1;ERAP1	TSS1500;TSS1500	S_Shore	0.100799	0.0779866	0.0505229	0.0466193	0.0502763	0.000999795	0.0245179
cg03344608	5	96855476				0.724945	0.012906	0.784004	0.0367803	-0.0590592	4.51175e-06	0.017277
cg26325912	5	97315689				0.674134	0.0347403	0.619315	0.0480503	0.0548196	0.00177963	0.0305545
cg27367469	5	100239529	ST8SIA4;ST8SIA4	TSS1500;TSS1500	S_Shore	0.409793	0.0447735	0.351931	0.0625666	0.0578622	0.0039435	0.0439275
cg00116628	5	111755514	FLJ11235;EPB41L4A	Body;TSS1500	Island	0.129317	0.0815956	0.0749	0.0518875	0.0544168	0.000434276	0.0194724
cg02511809	5	112073544	APC;APC;APC	TSS200;TSS200;5'UTR		0.2186	0.0952863	0.138903	0.0679943	0.0796969	0.00255943	0.0358302
cg07404363	5	112197029	SRP19;SRP19	5'UTR;1stExon	Island	0.221424	0.0721692	0.15854	0.0598076	0.0628843	0.00255943	0.0358302
cg16456337	5	112312164	DCP2	TSS1500	N_Shore	0.155898	0.0787078	0.0949482	0.0432001	0.0609497	0.00053895	0.0203779
cg27581816	5	112849405	YTHDC2;YTHDC2	1stExon;5'UTR	Island	0.163223	0.0837254	0.0978353	0.0502965	0.0653878	0.000195312	0.0175023
cg05936516	5	114507066	TRIM36;TRIM36	Body;Body	S_Shore	0.257868	0.0309102	0.31662	0.0648197	-0.058752	0.00110368	0.0253235
cg20733436	5	114937784	TMED7-TICAM2;TICAM2;TMED7-TICAM2	Body;5'UTR;Body	Island	0.127099	0.0570061	0.0571776	0.0450308	0.0699219	0.000119678	0.017277
cg19097648	5	115177461	ATG12;AP3S1;ATG12	1stExon;TSS200;5'UTR	Island	0.0980545	0.055652	0.045201	0.0383857	0.0528535	0.00053895	0.0203779
cg21137557	5	115314451	LVRN	Body		0.810953	0.0285827	0.760441	0.0408338	0.0505118	0.000119678	0.017277
cg17727597	5	118159086				0.75813	0.0394096	0.700548	0.062724	0.0575814	0.00332671	0.0405377
cg18167218	5	118604405	TNFAIP8	TSS200	N_Shore	0.144255	0.0809551	0.0872848	0.0535623	0.0569706	0.00279587	0.0373574
cg03210210	5	118690955	TNFAIP8;TNFAIP8	Body;TSS1500	N_Shore	0.769121	0.0571977	0.652469	0.0742791	0.116652	1.98657e-05	0.017277
cg24120357	5	118691415	TNFAIP8;TNFAIP8	Body;TSS200	Island	0.139611	0.032596	0.0893933	0.036839	0.050218	0.00195183	0.0318013
cg18764291	5	122110994	SNX2	Body	Island	0.145434	0.087034	0.0775885	0.0540741	0.0678453	0.00034808	0.0187309
cg23105237	5	124228304				0.823829	0.0481387	0.876345	0.039667	-0.0525158	0.000105451	0.017277
cg19689922	5	125932119	ALDH7A1	TSS1500	S_Shore	0.784641	0.0615628	0.83934	0.0452524	-0.0546986	0.00505502	0.0499356
cg25022925	5	126112600	LMNB1	TSS1500	Island	0.117579	0.0837537	0.0590673	0.0519692	0.0585119	0.00053895	0.0203779
cg23932859	5	126625777	MEGF10	TSS1500	N_Shore	0.18613	0.127563	0.115744	0.0675735	0.0703855	0.00465761	0.0478539
cg25998860	5	126853954	PRRC1	5'UTR	S_Shore	0.135158	0.0261687	0.0785214	0.0464293	0.0566362	0.000310984	0.0183966
cg22438603	5	127418940	SLC12A2;FLJ33630	TSS1500;TSS200	Island	0.201868	0.0677754	0.117692	0.0653898	0.0841756	0.000904644	0.023636
cg18781031	5	127598507	FBN2	Body		0.762094	0.0409202	0.705218	0.0530994	0.0568756	0.00181802	0.0311513
cg14790000	5	127805611	FBN2	Body		0.785012	0.0406306	0.733687	0.0530507	0.0513254	0.00465761	0.0478539
cg00628877	5	130506676	LYRM7;LYRM7	1stExon;5'UTR	Island	0.158878	0.0988942	0.0882451	0.0628692	0.070633	0.00465761	0.0478539
cg09035699	5	131310461	ACSL6;ACSL6	Body;Body		0.79735	0.0284215	0.746508	0.0562206	0.050841	0.00255943	0.0358302
cg04206517	5	131347768	ACSL6;ACSL6	TSS1500;TSS1500	Island	0.141214	0.0731688	0.0906281	0.0424583	0.050586	0.0039435	0.0439275
cg17983064	5	131396357	IL3;IL3	1stExon;5'UTR		0.543333	0.0408296	0.596369	0.0491913	-0.0530361	0.00355861	0.0421266
cg19468555	5	131746316	C5orf56	TSS1500	Island	0.137032	0.0726112	0.0769601	0.0486526	0.0600721	0.0001356	0.017277
cg15421363	5	131826865	IRF1	TSS1500	Island	0.174379	0.0753242	0.108214	0.0496829	0.066165	0.000817604	0.0228485
cg17280299	5	132082690	CCNI2	TSS1500	N_Shore	0.32205	0.0365914	0.37372	0.0593331	-0.0516699	0.00305122	0.0389445
cg02653728	5	132165751			Island	0.126747	0.0904244	0.0690232	0.0531774	0.0577236	0.00177963	0.0305545
cg24676534	5	132201913	GDF9;UQCRQ	TSS1500;TSS1500	Island	0.184859	0.0893771	0.112969	0.0556276	0.0718896	0.00445751	0.0475311
cg17487170	5	133451259	TCF7;TCF7;TCF7;TCF7;TCF7;TCF7;TCF7	TSS200;TSS1500;TSS1500;TSS200;Body;TSS200;TSS200	Island	0.269184	0.0804678	0.184586	0.073095	0.0845982	0.00162093	0.0294209
cg23307708	5	133561976	PPP2CA	TSS200	Island	0.0981394	0.0547229	0.0444932	0.0407419	0.0536462	0.00121699	0.0262602
cg05171952	5	134365520	PITX1	Body	N_Shore	0.154363	0.0521762	0.100218	0.0487451	0.0541455	0.00279587	0.0373574
cg10472919	5	135266805	FBXL21	5'UTR	S_Shore	0.257369	0.0207165	0.308751	0.0585064	-0.0513826	0.00195183	0.0318013
cg06448705	5	135701094	TRPC7;TRPC7;TRPC7;TRPC7;TRPC7;TRPC7	5'UTR;1stExon;1stExon;1stExon;5'UTR;5'UTR		0.232401	0.0505183	0.293772	0.0425096	-0.0613708	0.000821937	0.0229307
cg27590591	5	137368964	FAM13B;FAM13B;FAM13B	TSS200;TSS200;TSS200	S_Shore	0.18552	0.070836	0.115076	0.0590303	0.070444	0.000195312	0.0175023
cg14708076	5	137578003			S_Shore	0.144609	0.0808963	0.0828012	0.0530569	0.0618074	0.00255943	0.0358302
cg26511840	5	137827785			Island	0.211038	0.0636067	0.150411	0.0596547	0.0606267	0.00428765	0.0458257
cg18036888	5	138533961	SIL1;SIL1;SIL1;SIL1	1stExon;5'UTR;5'UTR;1stExon	Island	0.0926128	0.0812281	0.0410009	0.0408309	0.0516119	0.000738054	0.0221588
cg16698583	5	138534147	SIL1;SIL1	TSS200;TSS200	S_Shore	0.132692	0.0824312	0.0757071	0.0504776	0.0569845	0.000904644	0.023636
cg15962267	5	138612986	SNHG4;SNORA74A;MATR3	Body;TSS1500;5'UTR	S_Shelf	0.688436	0.0484707	0.628624	0.0487827	0.0598126	0.00134045	0.0272642
cg23979971	5	138677953	PAIP2;PAIP2	TSS200;5'UTR	Island	0.099528	0.0749819	0.0436265	0.0440077	0.0559015	0.000817604	0.0228485
cg14593956	5	138677986	PAIP2;PAIP2	TSS200;5'UTR	Island	0.14825	0.0971126	0.080817	0.0578762	0.0674335	0.00110368	0.0253235
cg19238398	5	138775248	DNAJC18	TSS200		0.149648	0.0781507	0.0828543	0.0546209	0.0667941	0.00195183	0.0318013
cg19628988	5	139040928	CXXC5	5'UTR	Island	0.30776	0.0611721	0.398725	0.0970144	-0.0909652	0.00279587	0.0373574
cg01440452	5	139491579			N_Shore	0.374962	0.0536134	0.44925	0.0804978	-0.0742886	0.00505502	0.0499356
cg15563057	5	139493612	PURA	TSS200	Island	0.125125	0.0150873	0.0748538	0.0447746	0.0502709	0.00305122	0.0389445
cg16552437	5	139554476	C5orf32	TSS200	Island	0.182769	0.101311	0.11057	0.0621626	0.0721981	0.00465761	0.0478539
cg07521929	5	139742283	SLC4A9	Body	N_Shore	0.634785	0.0521761	0.567604	0.0691215	0.0671811	0.00505502	0.0499356
cg17882028	5	140070892	HARS;HARS2;HARS	5'UTR;TSS200;1stExon	Island	0.117999	0.0908836	0.0615296	0.0534814	0.0564694	0.00505502	0.0499356
cg16143654	5	140176361	PCDHA1;PCDHA1;PCDHA2;PCDHA2	Body;Body;1stExon;1stExon	Island	0.756367	0.0467269	0.806805	0.0515907	-0.0504379	0.0039435	0.0439275
cg27080348	5	140182129	PCDHA2;PCDHA1;PCDHA3;PCDHA3;PCDHA1	Body;Body;1stExon;1stExon;Body	Island	0.722634	0.0524015	0.801615	0.0712989	-0.0789808	0.00147483	0.0282554
cg22459739	5	140201153	PCDHA2;PCDHA1;PCDHA1;PCDHA3;PCDHA4;PCDHA5;PCDHA5	Body;Body;Body;Body;Body;TSS1500;TSS1500	N_Shore	0.510362	0.0495903	0.587986	0.0627223	-0.0776244	0.000241644	0.01788
cg10205431	5	140215762	PCDHA6;PCDHA2;PCDHA1;PCDHA7;PCDHA1;PCDHA6;PCDHA5;PCDHA3;PCDHA4;PCDHA7	Body;Body;Body;1stExon;Body;Body;Body;Body;Body;1stExon	Island	0.74219	0.0594972	0.811888	0.0602786	-0.0696981	0.00255943	0.0358302
cg07215693	5	140215806	PCDHA6;PCDHA2;PCDHA1;PCDHA7;PCDHA1;PCDHA6;PCDHA5;PCDHA3;PCDHA4;PCDHA7	Body;Body;Body;1stExon;Body;Body;Body;Body;Body;1stExon	Island	0.660507	0.0346108	0.712806	0.0579086	-0.0522992	0.00255943	0.0358302
cg25225155	5	140222253	PCDHA6;PCDHA2;PCDHA1;PCDHA7;PCDHA1;PCDHA8;PCDHA6;PCDHA5;PCDHA8;PCDHA3;PCDHA4	Body;Body;Body;Body;Body;1stExon;Body;Body;1stExon;Body;Body	Island	0.696633	0.0473124	0.757616	0.0556602	-0.0609832	0.00195183	0.0318013
cg06951122	5	140222653	PCDHA6;PCDHA2;PCDHA1;PCDHA7;PCDHA1;PCDHA8;PCDHA6;PCDHA5;PCDHA8;PCDHA3;PCDHA4	Body;Body;Body;Body;Body;1stExon;Body;Body;1stExon;Body;Body	Island	0.675118	0.0686951	0.755253	0.0794187	-0.0801341	0.00465761	0.0478539
cg18283342	5	140235435	PCDHA6;PCDHA2;PCDHA1;PCDHA9;PCDHA7;PCDHA1;PCDHA6;PCDHA10;PCDHA5;PCDHA3;PCDHA4;PCDHA10;PCDHA10;PCDHA8	Body;Body;Body;Body;Body;Body;Body;TSS200;Body;Body;Body;TSS200;TSS200;Body	N_Shore	0.257676	0.0287435	0.327668	0.0660312	-0.069992	0.000434276	0.0194724
cg15122993	5	140256817	PCDHA7;PCDHA6;PCDHA10;PCDHA4;PCDHA11;PCDHA12;PCDHA12;PCDHA8;PCDHA1;PCDHA2;PCDHA6;PCDHA1;PCDHA9;PCDHA5;PCDHA3;PCDHA10	Body;Body;Body;Body;Body;1stExon;1stExon;Body;Body;Body;Body;Body;Body;Body;Body;Body	Island	0.583278	0.0626351	0.662384	0.0810386	-0.0791063	0.00213852	0.0330286
cg02051771	5	140261663	PCDHA7;PCDHA12;PCDHA6;PCDHA10;PCDHA4;PCDHA11;PCDHA8;PCDHA1;PCDHA2;PCDHA6;PCDHA1;PCDHA9;PCDHA5;PCDHA13;PCDHA3;PCDHA13;PCDHA10	Body;Body;Body;Body;Body;Body;Body;Body;Body;Body;Body;Body;Body;TSS200;Body;TSS200;Body	N_Shore	0.277925	0.0327899	0.334659	0.0608864	-0.0567333	0.00195183	0.0318013
cg22979356	5	140482012	PCDHB3	1stExon	Island	0.653951	0.0227468	0.715372	0.043527	-0.0614209	2.3103e-05	0.017277
cg15911328	5	140556888	PCDHB8	TSS1500	N_Shelf	0.479774	0.0785257	0.391672	0.0740305	0.0881024	0.00195183	0.0318013
cg07496545	5	140683737	SLC25A2	TSS200	Island	0.784753	0.0262255	0.838629	0.0660328	-0.0538756	0.00059924	0.0208573
cg03486475	5	140796240	PCDHGA4;PCDHGA9;PCDHGA1;PCDHGB1;PCDHGB6;PCDHGB3;PCDHGB7;PCDHGA6;PCDHGA8;PCDHGA10;PCDHGA5;PCDHGB4;PCDHGA3;PCDHGB7;PCDHGA2;PCDHGB2;PCDHGA7;PCDHGB5	Body;Body;Body;Body;Body;Body;TSS1500;Body;Body;Body;Body;Body;Body;TSS1500;Body;Body;Body;Body	N_Shore	0.592191	0.0396467	0.643317	0.0550458	-0.0511261	0.00505502	0.0499356
cg13951490	5	140799290	PCDHGA4;PCDHGA9;PCDHGA1;PCDHGB1;PCDHGB7;PCDHGB6;PCDHGA11;PCDHGB3;PCDHGA6;PCDHGA8;PCDHGA10;PCDHGA5;PCDHGB7;PCDHGB4;PCDHGA3;PCDHGA2;PCDHGA11;PCDHGA11;PCDHGA7;PCDHGB2;PCDHGB5	Body;Body;Body;Body;1stExon;Body;TSS1500;Body;Body;Body;Body;Body;1stExon;Body;Body;Body;TSS1500;TSS1500;Body;Body;Body	Island	0.527047	0.0256022	0.586218	0.0450809	-0.0591708	0.000219889	0.017624
cg21929183	5	140807225	PCDHGA4;PCDHGA11;PCDHGA11;PCDHGA9;PCDHGA1;PCDHGB1;PCDHGB8P;PCDHGB6;PCDHGB3;PCDHGB7;PCDHGA6;PCDHGA8;PCDHGA10;PCDHGA5;PCDHGB4;PCDHGA3;PCDHGA2;PCDHGB2;PCDHGA7;PCDHGB5	Body;Body;Body;Body;Body;Body;Body;Body;Body;Body;Body;Body;Body;Body;Body;Body;Body;Body;Body;Body	N_Shore	0.524728	0.0442631	0.614224	0.0986814	-0.0894954	0.00121699	0.0262602
cg15949044	5	140864549	PCDHGA4;PCDHGC3;PCDHGA12;PCDHGA11;PCDHGA11;PCDHGA9;PCDHGA1;PCDHGB1;PCDHGC4;PCDHGB6;PCDHGB3;PCDHGC4;PCDHGB7;PCDHGA6;PCDHGA8;PCDHGA10;PCDHGA5;PCDHGB4;PCDHGA3;PCDHGA2;PCDHGA7;PCDHGB2;PCDHGB5;PCDHGC3	Body;Body;Body;Body;Body;Body;Body;Body;TSS200;Body;Body;TSS200;Body;Body;Body;Body;Body;Body;Body;Body;Body;Body;Body;Body	Island	0.161956	0.101342	0.0879181	0.0631123	0.0740382	0.000434276	0.0194724
cg01553231	5	141072866			S_Shore	0.752137	0.0736308	0.657838	0.0813088	0.0942991	0.00505502	0.0499356
cg00609948	5	141488100	NDFIP1	TSS1500	N_Shore	0.306039	0.031357	0.254503	0.0328137	0.0515352	5.45076e-05	0.017277
cg18324583	5	142975083				0.858961	0.0404401	0.808519	0.0483234	0.0504418	0.00305122	0.0389445
cg22203547	5	145717010			N_Shore	0.218983	0.0594285	0.160083	0.0523738	0.0589	0.0040883	0.0454813
cg17339617	5	146608294				0.719606	0.0303951	0.772823	0.048415	-0.0532174	0.00177963	0.0305545
cg21638374	5	147763491	FBXO38;FBXO38	TSS200;TSS200	Island	0.209289	0.0841112	0.125456	0.0683383	0.0838337	0.00305122	0.0389445
cg12355862	5	148205911	ADRB2	TSS1500	N_Shore	0.137642	0.0929606	0.077473	0.0521384	0.0601691	0.00305122	0.0389445
cg18364837	5	148737347	PCYOX1L	TSS1500	Island	0.178484	0.0890303	0.112726	0.0602524	0.0657581	0.00362368	0.0421266
cg25540816	5	148928885	CSNK1A1;CSNK1A1	Body;Body	N_Shore	0.3126	0.0478326	0.260592	0.0519017	0.0520078	0.00162093	0.0294209
cg09109411	5	149319112	PDE6A	Body		0.421599	0.0585405	0.493995	0.083107	-0.072396	0.00465761	0.0478539
cg05524038	5	149493258	CSF1R	TSS1500		0.909386	0.0315274	0.850147	0.0587508	0.0592397	0.00110368	0.0253235
cg18643093	5	150521257	ANXA6;ANXA6	Body;Body		0.367084	0.0497779	0.314459	0.0504561	0.0526246	0.00505502	0.0499356
cg15345415	5	151150903	G3BP1;G3BP1	TSS1500;TSS1500	Island	0.106681	0.0707464	0.0508735	0.043351	0.0558077	0.00059924	0.0208573
cg07429087	5	151771606	NMUR2	3'UTR		0.728337	0.0430169	0.66733	0.0537436	0.061007	0.000738054	0.0221588
cg25587535	5	153857846	HAND1	TSS200	Island	0.133325	0.0676702	0.0761909	0.0518803	0.0571337	0.00195183	0.0318013
cg15917704	5	156569687	MED7;MED7;MED7	1stExon;5'UTR;5'UTR	Island	0.13336	0.0841846	0.071127	0.0525626	0.0622327	0.000484102	0.0199331
cg18370682	5	158239759	EBF1	Body		0.495418	0.0604923	0.557368	0.0455422	-0.0619501	0.00279587	0.0373574
cg19619065	5	159849010	PTTG1	5'UTR	Island	0.183778	0.0747083	0.109478	0.0622308	0.0743001	0.000219889	0.017624
cg27664687	5	167126705	ODZ2	Body		0.546625	0.0420368	0.485614	0.0618127	0.06101	0.00428765	0.0458257
cg25600973	5	168006775	PANK3	TSS200	Island	0.122831	0.0799967	0.0642872	0.0505225	0.0585435	0.000173221	0.017277
cg27016579	5	168778028				0.55702	0.0479377	0.455929	0.0903589	0.101091	0.000310984	0.0183966
cg11437374	5	169010780	CCDC99;CCDC99	1stExon;5'UTR	Island	0.166412	0.0716046	0.098401	0.0554762	0.0680114	0.000247179	0.01788
cg09522825	5	170108285	KCNIP1;KCNIP1;KCNIP1	Body;Body;Body		0.181831	0.0787896	0.10929	0.0533095	0.0725407	6.24337e-05	0.017277
cg11147586	5	170845829	FGF18	TSS1500	Island	0.152758	0.0971916	0.0844071	0.0521205	0.0683509	0.000999795	0.0245179
cg18802567	5	171433913	FBXW11;FBXW11;FBXW11	TSS200;TSS200;TSS200	Island	0.209114	0.0931949	0.135444	0.0577075	0.0736701	0.00279587	0.0373574
cg21920221	5	171612889	STK10	Body	N_Shore	0.18953	0.12338	0.100712	0.0870784	0.0888181	0.000665448	0.0214506
cg26561207	5	171615258	STK10;STK10	1stExon;5'UTR	Island	0.170984	0.0542313	0.116507	0.0503215	0.0544768	0.00059924	0.0208573
cg25693317	5	171807791	SH3PXD2B	Body		0.546283	0.0872487	0.641288	0.0835555	-0.0950053	0.00505502	0.0499356
cg16624521	5	172064552			N_Shelf	0.647754	0.0492621	0.722813	0.0523404	-0.0750587	0.000484102	0.0199331
cg19941170	5	172067912	NEURL1B	TSS1500	N_Shore	0.26258	0.0599932	0.200098	0.0533505	0.062482	0.00279587	0.0373574
cg06819445	5	172199278	DUSP1	TSS1500	Island	0.186365	0.0844308	0.120663	0.0584965	0.0657011	0.00121699	0.0262602
cg12333707	5	172199303	DUSP1	TSS1500	Island	0.525656	0.0201135	0.467987	0.0567374	0.0576694	0.00134045	0.0272642
cg14450231	5	172199425	DUSP1	TSS1500	Island	0.183872	0.0994561	0.105746	0.0655054	0.0781257	0.00162093	0.0294209
cg13004182	5	172665707			Island	0.137041	0.0763739	0.0799217	0.0525436	0.0571191	0.00195183	0.0318013
cg03846076	5	172743837	STC2	3'UTR		0.614617	0.0619873	0.511202	0.0639423	0.103416	2.3103e-05	0.017277
cg25136605	5	173400737				0.320678	0.0448583	0.269091	0.0472982	0.0515869	0.00465761	0.0478539
cg05526438	5	174350112				0.63181	0.0267197	0.731455	0.0760682	-0.0996451	0.000105451	0.017277
cg24098561	5	175197036			N_Shelf	0.744566	0.0821796	0.807296	0.047024	-0.0627296	0.00362368	0.0421266
cg03063806	5	175786840	KIAA1191;KIAA1191;KIAA1191	5'UTR;5'UTR;5'UTR	N_Shore	0.727856	0.0913541	0.801075	0.0633098	-0.0732188	0.000119678	0.017277
cg26929261	5	175792123	ARL10	TSS1500	N_Shore	0.217797	0.0616578	0.166685	0.0422263	0.0511124	0.00255943	0.0358302
cg19863752	5	175970067			Island	0.0953011	0.0718701	0.0401171	0.0402863	0.055184	0.00110368	0.0253235
cg15357821	5	176316988	HK3	Body	S_Shelf	0.800289	0.0331457	0.744406	0.0606529	0.0558839	0.00428765	0.0458257
[truncated: 3,388 more rows]

## Sheet: Table S5_common DMCpGs
Supplementary Table S5. Significant differentially methylated CpGs (DMGpGs) between obese and non-obese commounly in subcutenous adipose tissue (SAT) and leukocytes (LK) (n=79 DMCpGs sorted by chromosome and nucleotide position). CHR, chromosome; Ob, obese; Nob, non-obese.
[truncated: 79 more rows]
